# Supplementary material for: Environmental drivers of annual population fluctuations in a trans-Saharan insect migrant
Source: Proc Natl Acad Sci U S A. 2021 Jun 21;118(26):e2102762118. doi: 10.1073/pnas.2102762118 (PMC8256005; doi:10.1073/pnas.2102762118)
Supplement: Supplementary File [file pnas.2102762118.sd01.xlsx]

## Sheet: CA.spring.density.dependence
Region/Period	Transect ID	Lag 1	Lag 2	Lag 3	Lag 4	CI (0.95)
Med spring	CABMS.1	-0.0689116	-0.0739215	-0.0443451	-0.0852754	0.417866
Med spring	CABMS.10	-0.171459	-0.156337	0.0331244	-0.0840575	0.461968
Med spring	CABMS.100	-0.248764	-0.293963	-0.0486934	0.0648366	0.800152
Med spring	CABMS.101	-0.114562	-0.181637	0.164222	-0.197466	0.565793
Med spring	CABMS.106	-0.176786	-0.0482493	-0.0560426	-0.0381493	0.692952
Med spring	CABMS.107	-0.112049	-0.0870691	-0.0508773	-0.131575	0.692952
Med spring	CABMS.108	-0.168185	-0.112916	-0.133716	-0.178288	0.692952
Med spring	CABMS.109	-0.0522612	-0.0804067	-0.0798325	-0.0563119	0.740797
Med spring	CABMS.11	0.0768776	-0.168423	-0.236819	0.100513	0.489991
Med spring	CABMS.110	0.136364	-0.181818	0.227273	-0.272727	0.800152
Med spring	CABMS.111	-0.057313	-0.018085	-0.0895743	-0.112651	0.740797
Med spring	CABMS.112	-0.00857143	-0.0514286	-0.0771429	-0.217143	0.800152
Med spring	CABMS.113	-0.0657492	-0.107034	0.0565749	-0.207951	0.800152
Med spring	CABMS.114	-0.166667	0.0833333	-0.166667	-0.25	0.800152
Med spring	CABMS.115	-0.0500963	-0.160886	-0.184971	-0.304432	0.800152
Med spring	CABMS.116	0.125926	-0.266667	-0.307407	-0.0518519	0.876523
Med spring	CABMS.117	-0.05	-0.1	-0.15	-0.2	0.876523
Med spring	CABMS.118	-0.3	-0.35	0.1	0.05	0.876523
Med spring	CABMS.12	-0.135396	-0.113519	0.0296824	-0.131455	0.417866
Med spring	CABMS.13	0.172855	-0.154068	0.0161183	-0.128057	0.565793
Med spring	CABMS.15	-0.18894	-0.0526037	-0.0758308	-0.0876347	0.692952
Med spring	CABMS.18	0.0697115	-0.274038	-0.353365	-0.0865385	0.692952
Med spring	CABMS.19	0.288477	-0.103223	-0.0867187	-0.103223	0.565793
Med spring	CABMS.20	0.321459	-0.032618	-0.330901	-0.476395	0.619795
Med spring	CABMS.21	-0.113177	-0.127812	-0.0406354	-0.119916	0.438261
Med spring	CABMS.23	-0.119808	-0.198743	0.185346	-0.235432	0.449647
Med spring	CABMS.24	-0.101531	-0.131712	0.129167	-0.130523	0.475361
Med spring	CABMS.26	-0.131347	-0.119089	-0.0547229	-0.0171891	0.506061
Med spring	CABMS.27	0.026087	-0.317391	-0.0956522	-0.113043	0.876523
Med spring	CABMS.28	-0.146362	-0.144953	0.273031	-0.193568	0.449647
Med spring	CABMS.29	-0.148429	-0.127551	0.352536	-0.170333	0.449647
Med spring	CABMS.33	-0.148818	-0.204603	-0.0190009	-0.261347	0.475361
Med spring	CABMS.34	-0.255315	-0.166766	0.547998	-0.265505	0.489991
Med spring	CABMS.35	-0.290323	0.112903	-0.290323	-0.129032	0.692952
Med spring	CABMS.36	0.0764216	0.0377254	-0.32552	-0.170042	0.619795
Med spring	CABMS.38	0.277578	-0.202393	-0.297078	-0.348387	0.565793
Med spring	CABMS.40	-0.0756233	-0.222636	-0.0528411	-0.178242	0.489991
Med spring	CABMS.41	0.210309	-0.342268	-0.384536	0.0164948	0.876523
Med spring	CABMS.42	-0.255059	-0.292893	0.14311	-0.173472	0.543596
Med spring	CABMS.43	0.145301	-0.311611	-0.344758	-0.224561	0.692952
Med spring	CABMS.45	-0.328431	0.0956383	-0.186132	0.0630343	0.619795
Med spring	CABMS.47	0.285171	-0.281369	-0.16033	-0.162231	0.653321
Med spring	CABMS.48	-0.188807	-0.213162	-0.196777	-0.127479	0.565793
Med spring	CABMS.5	-0.0805114	-0.187616	-0.152104	-0.179614	0.417866
Med spring	CABMS.51	-0.0961072	-0.28209	-0.120066	-0.303409	0.523822
Med spring	CABMS.52	-0.24333	-0.201648	0.567995	-0.244804	0.523822
Med spring	CABMS.53	-0.276437	-0.172378	0.369412	-0.406166	0.692952
Med spring	CABMS.54	-0.607692	0.246154	-0.0153846	-0.123077	0.876523
Med spring	CABMS.55	-0.240211	-0.216282	0.147005	-0.255606	0.523822
Med spring	CABMS.58	-0.193375	-0.0508746	0.123805	-0.236309	0.506061
Med spring	CABMS.59	-0.113153	-0.173089	-0.163507	-0.0783666	0.523822
Med spring	CABMS.6	-0.140732	-0.535469	0.0846682	0.0915332	0.876523
Med spring	CABMS.60	0.185508	-0.162811	-0.0605378	-0.0862128	0.506061
Med spring	CABMS.61	-0.171724	-0.183763	0.0869317	-0.223403	0.506061
Med spring	CABMS.64	-0.172493	-0.163972	-0.0373307	-0.07252	0.619795
Med spring	CABMS.66	-0.137021	-0.147564	0.00344157	-0.160549	0.543596
Med spring	CABMS.67	-0.0356025	-0.170123	-0.0384597	-0.206595	0.523822
Med spring	CABMS.68	-0.103317	-0.118312	-0.0516501	-0.136446	0.523822
Med spring	CABMS.69	-0.0936474	-0.166713	-0.031803	-0.195133	0.543596
Med spring	CABMS.7	-0.0421449	-0.0616085	-0.0913707	-0.0644876	0.740797
Med spring	CABMS.70	-0.182734	-0.196836	-0.177326	-0.0998237	0.619795
Med spring	CABMS.72	-0.20695	-0.216488	0.201681	-0.224916	0.543596
Med spring	CABMS.73	0.224325	0.067859	-0.115806	-0.237916	0.740797
Med spring	CABMS.74	-0.288124	-0.338771	0.272147	-0.0989344	0.692952
Med spring	CABMS.75	-0.151111	-0.139315	-0.0565154	-0.16339	0.543596
Med spring	CABMS.76	-0.119063	-0.159221	-0.0588024	-0.173767	0.590951
Med spring	CABMS.77	-0.142609	-0.151761	-0.120333	-0.182775	0.565793
Med spring	CABMS.79	-0.136536	-0.195631	-0.0351767	-0.172897	0.590951
Med spring	CABMS.8	0.0721787	-0.0226585	0.156226	-0.294105	0.417866
Med spring	CABMS.80	-0.142827	-0.155743	-0.0284869	-0.169202	0.590951
Med spring	CABMS.82	-0.168934	-0.131399	-0.0414739	-0.0833293	0.619795
Med spring	CABMS.85	-0.277572	-0.327554	0.130119	0.0377865	0.740797
Med spring	CABMS.86	-0.16712	-0.188192	0.238999	-0.0842901	0.619795
Med spring	CABMS.87	-0.286852	-0.347764	0.0780442	0.0505922	0.800152
Med spring	CABMS.88	-0.152268	-0.238703	-0.118156	-0.139926	0.619795
Med spring	CABMS.89	-0.212608	-0.525734	0.248187	0.151641	0.800152
Med spring	CABMS.9	-0.128192	-0.147233	0.243837	-0.142493	0.417866
Med spring	CABMS.90	-0.203431	-0.22931	-0.0697809	-0.127491	0.619795
Med spring	CABMS.91	-0.124529	-0.17856	-0.154499	-0.0693077	0.619795
Med spring	CABMS.92	-0.137927	-0.151596	-0.137023	-0.0546738	0.619795
Med spring	CABMS.93	-0.155353	-0.129765	0.157459	-0.0926562	0.619795
Med spring	CABMS.94	-0.193624	-0.0926454	-0.115548	-0.0566555	0.619795
Med spring	CABMS.95	-0.62415	0.323129	-0.341837	0.156463	0.800152
Med spring	CABMS.96	-0.132679	-0.170429	-0.0509105	-0.0417704	0.653321
Med spring	CABMS.98	-0.142974	-0.148193	-0.0442402	-0.0585667	0.653321
Med spring	CABMS.99	-0.3	-0.35	0.1	0.05	0.876523
Med summer	CABMS.1	-0.0952568	-0.180407	-0.0963192	0.0694969	0.400076
Med summer	CABMS.10	-0.187332	-0.144069	-0.0887279	-0.215191	0.461968
Med summer	CABMS.100	-0.264573	-0.371291	0.0703797	0.0592166	0.800152
Med summer	CABMS.101	-0.112968	-0.162494	0.029303	-0.133025	0.565793
Med summer	CABMS.106	-0.142667	-0.0752841	-0.0375533	-0.0195312	0.692952
Med summer	CABMS.107	-0.159699	-0.183215	0.0648632	0.0498002	0.692952
Med summer	CABMS.108	-0.307269	-0.161562	-0.044327	0.323986	0.692952
Med summer	CABMS.109	-0.00277393	-0.160888	-0.200069	0.010749	0.740797
Med summer	CABMS.11	-0.0443366	-0.155293	-0.0456667	-0.0944972	0.489991
Med summer	CABMS.110	-0.32684	-0.4329	0.305195	-0.047619	0.800152
Med summer	CABMS.111	-0.146714	0.198896	-0.123837	-0.0971792	0.740797
Med summer	CABMS.112	0.25	-0.0625	-0.0625	-0.4375	0.800152
Med summer	CABMS.113	-0.0686275	-0.490196	0.0588235	0.0784314	0.800152
Med summer	CABMS.114	-0.5	0.125	0	-0.125	0.800152
Med summer	CABMS.115	-0.3	-0.0285714	-0.1	0.228571	0.800152
Med summer	CABMS.12	-0.115178	-0.104843	-0.0384612	-0.274537	0.417866
Med summer	CABMS.13	-0.00333087	-0.0558845	-0.0636566	-0.0551443	0.565793
Med summer	CABMS.15	-0.108071	-0.125197	-0.141929	-0.116535	0.692952
Med summer	CABMS.18	-0.356515	-0.198953	-0.0858949	0.402663	0.692952
Med summer	CABMS.19	0.086795	0.00612791	-0.0738281	-0.100769	0.565793
Med summer	CABMS.20	-0.267384	-0.14752	-0.11323	-0.164563	0.619795
Med summer	CABMS.21	-0.0403148	-0.0512147	0.061864	-0.163765	0.438261
Med summer	CABMS.23	-0.0423554	-0.115446	-0.0436049	-0.0571066	0.449647
Med summer	CABMS.24	-0.233133	-0.0336906	0.36099	-0.18547	0.475361
Med summer	CABMS.26	-0.0979181	-0.183007	0.0300135	0.268692	0.506061
Med summer	CABMS.28	-0.11022	-0.140185	0.140552	-0.182237	0.449647
Med summer	CABMS.29	-0.0328776	-0.0723047	-0.0495159	-0.0864839	0.449647
Med summer	CABMS.33	0.336674	-0.181456	-0.324894	-0.370386	0.475361
Med summer	CABMS.34	0.0182036	-0.0109286	0.156266	-0.322814	0.489991
Med summer	CABMS.35	-0.160714	-0.178571	-0.196429	-0.0714286	0.692952
Med summer	CABMS.36	0.269231	-0.384615	-0.115385	0	0.619795
Med summer	CABMS.38	0.146109	-0.283894	-0.133075	-0.22359	0.590951
Med summer	CABMS.40	-0.241615	0.165839	-0.0142857	0.206211	0.489991
Med summer	CABMS.42	-0.336862	0.253799	-0.184279	-0.23581	0.543596
Med summer	CABMS.43	-0.346831	-0.00352113	-0.0757042	0.133803	0.692952
Med summer	CABMS.45	-0.363204	0.338493	-0.207921	-0.216269	0.619795
Med summer	CABMS.47	-0.192647	-0.207347	-0.225456	0.173947	0.653321
Med summer	CABMS.48	0.547619	-0.047619	-0.142857	-0.0952381	0.565793
Med summer	CABMS.5	-0.0907868	-0.145272	-0.115987	-0.11662	0.417866
Med summer	CABMS.51	-0.0886653	-0.22813	0.0324942	-0.400109	0.523822
Med summer	CABMS.52	-0.0606727	-0.135169	0.263896	-0.234444	0.523822
Med summer	CABMS.53	0.0658966	-0.307294	0.023338	-0.19421	0.692952
Med summer	CABMS.55	-0.243229	-0.242128	0.268292	-0.244228	0.523822
Med summer	CABMS.58	-0.151364	-0.0144139	0.0304357	0.156671	0.506061
Med summer	CABMS.59	-0.0896846	-0.136781	-0.178118	-0.111564	0.523822
Med summer	CABMS.60	-0.0562701	-0.197749	0.18328	-0.0771704	0.506061
Med summer	CABMS.61	-0.048524	-0.224772	0.00485603	-0.213535	0.506061
Med summer	CABMS.64	-0.39084	-0.306565	0.338721	-0.277709	0.619795
Med summer	CABMS.66	-0.243088	-0.0462656	-0.0157372	-0.188954	0.543596
Med summer	CABMS.67	-0.159449	-0.142068	-0.0680709	-0.0960062	0.523822
Med summer	CABMS.68	-0.0234773	0.181694	-0.0648838	-0.0861754	0.523822
Med summer	CABMS.69	-0.192633	-0.0680734	-0.23375	0.389904	0.565793
Med summer	CABMS.7	-0.028399	-0.353751	-0.21393	0.0610091	0.740797
Med summer	CABMS.70	0.0154121	-0.0944192	-0.0854964	-0.0837119	0.619795
Med summer	CABMS.72	-0.102837	-0.152115	-0.0463935	-0.16875	0.543596
Med summer	CABMS.73	-0.202588	-0.0506471	-0.0759707	-0.0694995	0.740797
Med summer	CABMS.74	-0.35952	-0.28096	0.370356	-0.119195	0.692952
Med summer	CABMS.75	-0.162905	-0.346994	-0.055345	0.0366957	0.543596
Med summer	CABMS.76	-0.0980732	-0.174531	-0.083322	-0.2602	0.590951
Med summer	CABMS.77	-0.131733	-0.083539	-0.0961839	-0.163519	0.565793
Med summer	CABMS.79	-0.274938	-0.305272	0.435432	-0.0537134	0.590951
Med summer	CABMS.8	0.224791	0.04124	-0.151622	-0.152765	0.417866
Med summer	CABMS.80	-0.250873	-0.159837	0.314255	-0.209983	0.590951
Med summer	CABMS.82	-0.190045	-0.233032	0.0882353	0.0746606	0.619795
Med summer	CABMS.85	-0.221113	-0.287815	0.395483	-0.116071	0.740797
Med summer	CABMS.86	-0.16348	-0.200053	-0.0113138	-0.01719	0.619795
Med summer	CABMS.87	0.0391599	-0.593335	-0.129452	0.129702	0.800152
Med summer	CABMS.88	-0.215818	-0.190349	-0.151475	0.107239	0.619795
Med summer	CABMS.89	-0.25	-0.5	0.375	0.125	0.800152
Med summer	CABMS.9	-0.10468	-0.114667	0.165782	-0.110391	0.417866
Med summer	CABMS.90	-0.0909218	-0.280751	0.136873	-0.150182	0.619795
Med summer	CABMS.91	-0.159059	-0.188395	0.0124341	-0.0620088	0.619795
Med summer	CABMS.92	-0.19374	-0.216934	0.267496	-0.0927769	0.619795
Med summer	CABMS.93	-0.0929723	-0.199914	-0.141824	-0.0274256	0.619795
Med summer	CABMS.94	-0.16853	-0.190936	0.294917	-0.089623	0.619795
Med summer	CABMS.96	-0.132778	-0.268737	-0.0783333	0.129343	0.653321
Med summer	CABMS.98	-0.163362	-0.03734	-0.0544541	-0.064367	0.692952
N. Europe summer	NLBMS.1008	-0.146858	-0.143185	-0.129083	-0.145616	0.543596
N. Europe summer	NLBMS.101	-0.197299	-0.210466	-0.0911393	-0.112256	0.449647
N. Europe summer	NLBMS.1024	-0.117521	-0.130876	-0.144231	0.384081	0.543596
N. Europe summer	NLBMS.1026	-0.120432	-0.166521	-0.0869938	-0.183123	0.590951
N. Europe summer	NLBMS.1029	-0.0598227	-0.0807371	-0.0439767	-0.0907626	0.543596
N. Europe summer	NLBMS.103	-0.0957244	-0.106256	-0.0871081	-0.0631942	0.590951
N. Europe summer	NLBMS.1030	-0.0360082	-0.0377229	-0.095679	-0.150892	0.565793
N. Europe summer	NLBMS.1032	-0.21304	-0.319335	0.231831	-0.0818457	0.543596
N. Europe summer	NLBMS.1033	-0.130814	-0.188953	-0.0697674	-0.177326	0.543596
N. Europe summer	NLBMS.1034	-0.138	-0.136619	-0.0885925	-0.131679	0.543596
N. Europe summer	NLBMS.1035	-0.142255	0.105901	-0.139094	0.0200211	0.543596
N. Europe summer	NLBMS.1036	-0.085213	-0.1657	0.112997	-0.148693	0.800152
N. Europe summer	NLBMS.1037	0.12605	-0.159664	-0.134454	0.0420168	0.565793
N. Europe summer	NLBMS.1038	-0.0224005	-0.033677	-0.0442519	0.0403878	0.590951
N. Europe summer	NLBMS.1039	-0.0243684	-0.0525769	-0.0696989	0.1375	0.590951
N. Europe summer	NLBMS.104	0.238084	-0.200182	-0.26759	-0.217885	0.800152
N. Europe summer	NLBMS.1040	-0.0658733	-0.0978195	-0.158516	0.0233273	0.800152
N. Europe summer	NLBMS.1044	-0.0793269	-0.0961538	-0.112981	-0.129808	0.543596
N. Europe summer	NLBMS.1054	-0.292618	-0.277285	0.247287	-0.148355	0.543596
N. Europe summer	NLBMS.1064	-0.15	-0.166071	-0.182143	-0.0642857	0.619795
N. Europe summer	NLBMS.1065	-0.168693	-0.170213	0.0486322	-0.177812	0.543596
N. Europe summer	NLBMS.1066	-0.14007	-0.0759936	-0.0301059	-0.162671	0.543596
N. Europe summer	NLBMS.1067	-0.0694103	-0.152487	-0.0868974	-0.169974	0.543596
N. Europe summer	NLBMS.1069	-0.047619	-0.238095	-0.0952381	-0.0952381	0.692952
N. Europe summer	NLBMS.1071	-0.02705	-0.044612	-0.054465	-0.064318	0.543596
N. Europe summer	NLBMS.1072	-0.1875	-0.208333	-0.0208333	-0.229167	0.590951
N. Europe summer	NLBMS.1075	-0.117172	-0.10303	-0.235354	-0.0747475	0.619795
N. Europe summer	NLBMS.1076	-0.114433	-0.149748	-0.123755	-0.167697	0.543596
N. Europe summer	NLBMS.1077	-0.00896649	-0.103823	-0.118924	-0.134025	0.543596
N. Europe summer	NLBMS.1086	-0.116402	-0.15873	0.187831	-0.0952381	0.740797
N. Europe summer	NLBMS.1089	-0.235598	-0.163704	-0.123374	-0.0667367	0.619795
N. Europe summer	NLBMS.1090	-0.151515	-0.212121	0.227273	-0.151515	0.800152
N. Europe summer	NLBMS.1091	-0.304258	-0.233516	-0.215659	0.273352	0.740797
N. Europe summer	NLBMS.1092	-0.294003	-0.282904	0.361021	-0.0850079	0.619795
N. Europe summer	NLBMS.1093	-0.0201095	-0.03601	-0.0507964	-0.0636021	0.653321
N. Europe summer	NLBMS.1094	-0.190476	-0.214286	-0.0714286	-0.0952381	0.692952
N. Europe summer	NLBMS.1099	-0.194712	-0.110577	-0.0793269	-0.0865385	0.692952
N. Europe summer	NLBMS.1106	-0.393225	-0.162739	-0.00441826	0.138439	0.740797
N. Europe summer	NLBMS.1114	-0.167554	-0.28208	-0.0471759	-0.145196	0.653321
N. Europe summer	NLBMS.1118	-0.265186	-0.250128	-0.0191424	0.0280755	0.800152
N. Europe summer	NLBMS.1119	-0.0823834	-0.249066	-0.241131	-0.167315	0.543596
N. Europe summer	NLBMS.1125	0.0417335	-0.130016	-0.195024	-0.250201	0.740797
N. Europe summer	NLBMS.1127	-0.3155	-0.081453	-0.157274	0.0532737	0.800152
N. Europe summer	NLBMS.1129	-0.258275	-0.13676	0.0126307	-0.294425	0.692952
N. Europe summer	NLBMS.113	-0.0489539	-0.0444726	-0.015329	-0.0551813	0.449647
N. Europe summer	NLBMS.1133	-0.0586932	-0.640642	0.0681063	0.253599	0.740797
N. Europe summer	NLBMS.1138	-0.0138889	-0.0277778	-0.0416667	-0.0555556	0.653321
N. Europe summer	NLBMS.1139	-0.5625	0.5	-0.4375	0	0.692952
N. Europe summer	NLBMS.114	0.0714286	-0.138833	-0.165996	0.0697518	0.523822
N. Europe summer	NLBMS.1140	-0.0682382	0.121588	0.101737	-0.272953	0.543596
N. Europe summer	NLBMS.1141	0.5	0.0769231	-0.115385	-0.153846	0.653321
N. Europe summer	NLBMS.115	-0.189645	0.0333038	-0.064045	-0.0366383	0.449647
N. Europe summer	NLBMS.116	-0.275085	-0.168326	-0.0152513	-0.0245892	0.590951
N. Europe summer	NLBMS.1163	-0.0573593	-0.132035	-0.0703463	-0.149351	0.565793
N. Europe summer	NLBMS.1164	-0.160729	-0.172492	-0.105372	-0.0896573	0.619795
N. Europe summer	NLBMS.1165	0.151054	-0.0503513	-0.239461	-0.252342	0.740797
N. Europe summer	NLBMS.1166	0.404926	-0.183251	-0.0921182	-0.138916	0.740797
N. Europe summer	NLBMS.1167	0.504053	0.0370588	-0.174866	-0.12317	0.590951
N. Europe summer	NLBMS.117	-0.104544	-0.16157	0.169726	-0.126518	0.427699
N. Europe summer	NLBMS.1177	-0.139632	-0.0774757	-0.0420656	-0.156409	0.565793
N. Europe summer	NLBMS.1178	-0.122222	-0.133333	-0.144444	-0.0444444	0.619795
N. Europe summer	NLBMS.1181	0.00921584	-0.0758962	-0.113844	-0.151257	0.800152
N. Europe summer	NLBMS.1182	-0.0238095	-0.047619	-0.0714286	-0.0952381	0.740797
N. Europe summer	NLBMS.1184	-0.086657	-0.151248	-0.0867329	-0.196708	0.590951
N. Europe summer	NLBMS.1186	-0.0333333	-0.0666667	-0.1	-0.133333	0.800152
N. Europe summer	NLBMS.1187	-0.31509	0.240414	-0.358766	0.0688389	0.565793
N. Europe summer	NLBMS.1188	-0.252151	0.186022	0.00483871	-0.24086	0.565793
N. Europe summer	NLBMS.119	-0.0225432	-0.237394	0.0792234	-0.245767	0.449647
N. Europe summer	NLBMS.120	0.215875	-0.173521	-0.323738	-0.37454	0.543596
N. Europe summer	NLBMS.1200	-0.103556	-0.0997544	-0.119803	-0.127797	0.565793
N. Europe summer	NLBMS.1206	-0.395604	-0.32967	0.39011	-0.197802	0.740797
N. Europe summer	NLBMS.1214	-0.178571	-0.196429	-0.0535714	-0.0714286	0.653321
N. Europe summer	NLBMS.1215	-0.207574	-0.230638	0.0765945	-0.0922551	0.692952
N. Europe summer	NLBMS.1216	-0.138889	-0.152778	-0.166667	-0.0555556	0.653321
N. Europe summer	NLBMS.1217	-0.00739946	0.137483	-0.0484071	-0.141663	0.692952
N. Europe summer	NLBMS.1219	-0.363636	-0.318182	0.318182	-0.181818	0.692952
N. Europe summer	NLBMS.1220	0.247414	-0.290278	-0.207757	-0.128428	0.653321
N. Europe summer	NLBMS.123	-0.146648	-0.0544434	-0.114308	-0.0236958	0.427699
N. Europe summer	NLBMS.1231	-0.357631	0.0115398	-0.077141	-0.158578	0.692952
N. Europe summer	NLBMS.1232	-0.352941	0.00823529	-0.109118	-0.150294	0.692952
N. Europe summer	NLBMS.1239	-0.148896	-0.163978	0.0632779	-0.173926	0.565793
N. Europe summer	NLBMS.1242	-0.233333	-0.266667	-0.1	0.0666667	0.800152
N. Europe summer	NLBMS.1256	-0.104908	-0.143952	-0.0766044	-0.14979	0.590951
N. Europe summer	NLBMS.1257	-0.135768	-0.123973	-0.134679	-0.14732	0.619795
N. Europe summer	NLBMS.1262	-0.333333	-0.393939	0.227273	0.030303	0.800152
N. Europe summer	NLBMS.1263	-0.0333333	-0.0666667	-0.1	-0.133333	0.800152
N. Europe summer	NLBMS.1264	-0.112454	-0.121104	-0.0588361	-0.132113	0.565793
N. Europe summer	NLBMS.129	-0.0652641	-0.16155	-0.128274	-0.0457278	0.475361
N. Europe summer	NLBMS.13	0.0886525	-0.114184	-0.0297872	-0.143262	0.427699
N. Europe summer	NLBMS.130	-0.0833783	-0.0505487	0.0617917	0.0181687	0.475361
N. Europe summer	NLBMS.1308	-0.19079	0.10611	-0.0363618	-0.196889	0.590951
N. Europe summer	NLBMS.1309	-0.202102	-0.00447214	-0.176197	-0.254374	0.590951
N. Europe summer	NLBMS.131	0.0606061	-0.181818	-0.0757576	0.234848	0.438261
N. Europe summer	NLBMS.1312	-0.122386	-0.0579507	-0.164213	-0.301846	0.653321
N. Europe summer	NLBMS.133	0.428223	-0.0956742	-0.201204	-0.00610501	0.653321
N. Europe summer	NLBMS.1332	-0.233333	-0.0666667	-0.1	-0.133333	0.800152
N. Europe summer	NLBMS.1334	-0.228301	-0.157548	-0.085613	-0.114151	0.740797
N. Europe summer	NLBMS.1335	-0.0495142	-0.171305	-0.129183	-0.194959	0.590951
N. Europe summer	NLBMS.1336	-0.278185	-0.16533	-0.147954	0.0609887	0.740797
N. Europe summer	NLBMS.1337	-0.229503	-0.246238	0.0398595	-0.0757911	0.692952
N. Europe summer	NLBMS.134	-0.0979436	-0.0792689	0.0418201	-0.0901575	0.506061
N. Europe summer	NLBMS.1352	-0.131313	-0.151515	0.439394	-0.0808081	0.590951
N. Europe summer	NLBMS.1353	0.277261	0.0923743	-0.0236322	-0.246992	0.653321
N. Europe summer	NLBMS.1354	0.142857	-0.445055	-0.263736	-0.0824176	0.740797
N. Europe summer	NLBMS.1357	-0.118847	-0.127135	-0.135294	-0.121334	0.590951
N. Europe summer	NLBMS.1366	-0.141618	-0.15958	-0.179782	0.0733138	0.590951
N. Europe summer	NLBMS.1382	-0.0625	-0.25	-0.0625	-0.25	0.692952
N. Europe summer	NLBMS.1388	-0.345282	0.18346	-0.0906933	-0.273151	0.619795
N. Europe summer	NLBMS.1398	-0.0238095	-0.047619	-0.0714286	-0.0952381	0.740797
N. Europe summer	NLBMS.1403	-0.161398	-0.186018	-0.210638	-0.0984802	0.619795
N. Europe summer	NLBMS.1404	-0.1198	-0.143533	-0.13037	-0.0267544	0.619795
N. Europe summer	NLBMS.1405	-0.251882	-0.158223	-0.194093	0.156892	0.619795
N. Europe summer	NLBMS.1406	0.35	-0.3	-0.325	-0.35	0.619795
N. Europe summer	NLBMS.1409	-0.155093	0.02842	-0.199213	-0.0797946	0.619795
N. Europe summer	NLBMS.1410	-0.137867	-0.0348886	-0.264215	-0.102948	0.653321
N. Europe summer	NLBMS.1411	-0.16906	-0.147415	-0.128129	-0.188962	0.653321
N. Europe summer	NLBMS.1415	-0.335407	0.0995215	-0.130622	-0.102392	0.619795
N. Europe summer	NLBMS.142	-0.191193	-0.1034	-0.117057	-0.130713	0.543596
N. Europe summer	NLBMS.1427	0.0127202	-0.234834	-0.0919765	0.228963	0.740797
N. Europe summer	NLBMS.1428	-0.196958	-0.161466	0.0596724	-0.0167707	0.619795
N. Europe summer	NLBMS.1429	-0.182971	-0.188727	-0.0905973	-0.103788	0.740797
N. Europe summer	NLBMS.143	-0.0283734	-0.0365488	-0.0336351	-0.0394342	0.523822
N. Europe summer	NLBMS.1435	0.125	0.25	-0.375	-0.25	0.800152
N. Europe summer	NLBMS.1436	0.368932	-0.291262	-0.334951	-0.242718	0.619795
N. Europe summer	NLBMS.1437	-0.147042	-0.136176	-0.110725	-0.021751	0.619795
N. Europe summer	NLBMS.1440	-0.233333	-0.266667	-0.1	0.0666667	0.800152
N. Europe summer	NLBMS.145	-0.117504	-0.125968	-0.054089	-0.125681	0.438261
N. Europe summer	NLBMS.1455	-0.138418	-0.361582	-0.135593	0.0903955	0.800152
N. Europe summer	NLBMS.1457	-0.133903	-0.0329644	-0.159167	-0.212223	0.692952
N. Europe summer	NLBMS.1458	-0.174701	-0.181552	-0.06112	-0.0700334	0.653321
N. Europe summer	NLBMS.1459	-0.195731	-0.143535	-0.116909	0.16611	0.653321
N. Europe summer	NLBMS.1460	-0.227772	-0.0884116	-0.0959041	-0.127872	0.740797
N. Europe summer	NLBMS.1463	-0.129839	-0.154772	-0.049226	-0.0513891	0.619795
N. Europe summer	NLBMS.148	-0.0320651	-0.0293644	-0.0562071	-0.0755894	0.438261
N. Europe summer	NLBMS.1509	-0.212597	-0.287869	-0.106429	0.0732631	0.800152
N. Europe summer	NLBMS.151	-0.247126	-0.390805	0.396552	-0.0574713	0.800152
N. Europe summer	NLBMS.1510	-0.222009	-0.190812	-0.0358974	-0.00854701	0.653321
N. Europe summer	NLBMS.1511	-0.202471	-0.0447551	-0.0694629	-0.0908418	0.653321
N. Europe summer	NLBMS.1512	-0.203549	-0.0741129	-0.0928447	0.100465	0.653321
N. Europe summer	NLBMS.1513	-0.138889	-0.152778	-0.0416667	-0.0555556	0.653321
N. Europe summer	NLBMS.1514	-0.132084	-0.091979	-0.0663708	-0.0842538	0.653321
N. Europe summer	NLBMS.1525	-0.159864	-0.340136	-0.127551	0.085034	0.800152
N. Europe summer	NLBMS.1527	-0.0932571	-0.164673	-0.0469319	-0.0625758	0.653321
N. Europe summer	NLBMS.153	-0.167133	-0.0509061	-0.0771829	-0.0622735	0.506061
N. Europe summer	NLBMS.1531	-0.251147	0.0818043	-0.120413	-0.0993884	0.692952
N. Europe summer	NLBMS.1533	-0.175349	-0.225588	-0.0748692	0.037925	0.692952
N. Europe summer	NLBMS.1534	-0.0889423	-0.216346	-0.0793269	-0.0865385	0.692952
N. Europe summer	NLBMS.154	-0.148563	-0.14061	-0.142283	0.210272	0.449647
N. Europe summer	NLBMS.1546	-0.177725	-0.285078	-0.171491	0.0739301	0.740797
N. Europe summer	NLBMS.1550	-0.18117	-0.0436325	-0.0654487	-0.0872649	0.692952
N. Europe summer	NLBMS.1551	-0.200535	-0.0508021	-0.0721925	-0.040107	0.692952
N. Europe summer	NLBMS.1552	-0.167245	-0.0397954	-0.0468285	-0.0641167	0.692952
N. Europe summer	NLBMS.1553	0.0236686	-0.0532544	-0.0798817	-0.106509	0.740797
N. Europe summer	NLBMS.1589	-0.146344	-0.0528953	-0.0611544	-0.0419451	0.692952
N. Europe summer	NLBMS.1598	-0.185306	0.11473	-0.0412595	0.118712	0.653321
N. Europe summer	NLBMS.1600	-0.190476	-0.214286	-0.0714286	-0.0952381	0.740797
N. Europe summer	NLBMS.1601	-0.040197	-0.151891	-0.172069	-0.175087	0.800152
N. Europe summer	NLBMS.1602	-0.249724	-0.0703308	-0.115563	-0.090994	0.800152
N. Europe summer	NLBMS.1607	-0.160714	-0.0357143	-0.0535714	-0.0714286	0.692952
N. Europe summer	NLBMS.1609	-0.168729	-0.0629921	-0.0815523	-0.0843645	0.692952
N. Europe summer	NLBMS.161	-0.0891223	-0.0620053	-0.0380199	-0.117598	0.543596
N. Europe summer	NLBMS.1610	-0.190476	-0.047619	-0.0714286	-0.0952381	0.740797
N. Europe summer	NLBMS.1611	-0.178044	-0.0423542	-0.0635313	-0.0847083	0.692952
N. Europe summer	NLBMS.1612	-0.156118	-0.0502681	-0.0633378	-0.0247032	0.692952
N. Europe summer	NLBMS.1617	-0.145667	-0.066	-0.081	-0.102667	0.692952
N. Europe summer	NLBMS.162	-0.216662	-0.0698275	-0.104741	-0.139655	0.800152
N. Europe summer	NLBMS.1623	-0.157051	-0.0462963	-0.127849	-0.0641026	0.692952
N. Europe summer	NLBMS.1626	-0.16073	-0.035941	-0.0537528	-0.0712472	0.692952
N. Europe summer	NLBMS.1627	-0.296711	-0.116683	-0.0917334	0.297899	0.692952
N. Europe summer	NLBMS.1631	-0.0308183	-0.0846058	-0.0862954	-0.0918346	0.800152
N. Europe summer	NLBMS.164	-0.0929519	-0.122413	-0.0314608	-0.0974621	0.489991
N. Europe summer	NLBMS.1643	0.239837	0.113821	-0.304878	-0.284553	0.800152
N. Europe summer	NLBMS.1646	-0.246494	0.088514	-0.107942	-0.0246399	0.692952
N. Europe summer	NLBMS.1648	-0.229167	-0.0714286	-0.0803571	0.0119048	0.692952
N. Europe summer	NLBMS.1649	-0.0238095	-0.047619	-0.0714286	-0.0952381	0.740797
N. Europe summer	NLBMS.1650	-0.233333	-0.0666667	-0.1	-0.133333	0.800152
N. Europe summer	NLBMS.1651	-0.395604	-0.214286	0.39011	-0.197802	0.740797
N. Europe summer	NLBMS.166	-0.0795189	-0.113021	-0.118423	-0.155101	0.427699
N. Europe summer	NLBMS.1663	-0.132911	-0.113924	-0.170886	0.126582	0.800152
N. Europe summer	NLBMS.1667	-0.042328	-0.0846561	-0.126984	-0.169312	0.740797
N. Europe summer	NLBMS.1669	-0.08	-0.16	-0.18	0.16	0.740797
N. Europe summer	NLBMS.167	-0.0465057	-0.0840185	-0.0909558	-0.0978931	0.427699
N. Europe summer	NLBMS.1670	-0.0215827	-0.0539568	-0.165468	-0.140288	0.740797
N. Europe summer	NLBMS.1674	-0.056391	-0.0827068	-0.101504	0	0.740797
N. Europe summer	NLBMS.1675	-0.0555556	-0.111111	-0.166667	-0.222222	0.740797
N. Europe summer	NLBMS.1677	-0.146032	-0.25873	-0.0769841	0.143651	0.740797
N. Europe summer	NLBMS.168	-0.100733	-0.149139	-0.0960849	-0.173724	0.461968
N. Europe summer	NLBMS.1680	-0.0339138	-0.0601696	-0.0787674	-0.0536512	0.740797
N. Europe summer	NLBMS.1685	-0.0333333	-0.0666667	-0.1	-0.133333	0.800152
N. Europe summer	NLBMS.169	-0.121835	-0.153123	-0.0798484	-0.169212	0.438261
N. Europe summer	NLBMS.1690	-0.233333	-0.266667	-0.1	0.0666667	0.800152
N. Europe summer	NLBMS.1691	-0.233333	-0.0666667	-0.1	-0.133333	0.800152
N. Europe summer	NLBMS.1708	-0.210784	-0.245098	-0.132353	0.0588235	0.800152
N. Europe summer	NLBMS.1710	-0.733333	0.533333	-0.4	0.166667	0.800152
N. Europe summer	NLBMS.1711	-0.222944	-0.17316	0.305195	-0.151515	0.800152
N. Europe summer	NLBMS.1714	-0.0333333	-0.0666667	-0.1	-0.133333	0.800152
N. Europe summer	NLBMS.172	-0.122178	-0.101007	-0.151511	-0.135854	0.800152
N. Europe summer	NLBMS.1724	-0.0333333	-0.0666667	-0.4	-0.133333	0.800152
N. Europe summer	NLBMS.1735	-0.36885	0.194209	-0.181266	-0.0929947	0.800152
N. Europe summer	NLBMS.1736	-0.443953	0.0766962	-0.216814	0.0737463	0.800152
N. Europe summer	NLBMS.1737	0.192896	-0.128962	-0.178689	-0.36612	0.800152
N. Europe summer	NLBMS.1739	-0.233333	-0.0666667	-0.1	-0.133333	0.800152
N. Europe summer	NLBMS.1742	0.0887446	0.229437	-0.318182	-0.242424	0.800152
N. Europe summer	NLBMS.1743	-0.333333	-0.0666667	-0.1	-0.133333	0.800152
N. Europe summer	NLBMS.1746	-0.233333	-0.266667	-0.1	0.0666667	0.800152
N. Europe summer	NLBMS.1756	0.0897436	-0.230769	-0.141026	0.0512821	0.800152
N. Europe summer	NLBMS.177	-0.0428614	-0.286488	-0.0738267	0.0293838	0.523822
N. Europe summer	NLBMS.179	0.158318	-0.156402	0.125616	-0.186457	0.506061
N. Europe summer	NLBMS.180	-0.12037	-0.12963	-0.138889	-0.148148	0.461968
N. Europe summer	NLBMS.181	0.290905	-0.218858	-0.17066	-0.19818	0.427699
N. Europe summer	NLBMS.182	-0.124705	-0.163248	-0.232469	-0.1372	0.427699
N. Europe summer	NLBMS.184	-0.240705	-0.0704501	-0.105675	-0.1409	0.740797
N. Europe summer	NLBMS.1858	-0.122222	-0.133333	-0.144444	-0.0444444	0.619795
N. Europe summer	NLBMS.186	-0.0136859	-0.18707	-0.16922	-0.182642	0.438261
N. Europe summer	NLBMS.189	-0.0557075	-0.224197	-0.0956938	-0.0874915	0.590951
N. Europe summer	NLBMS.190	-0.233333	-0.0666667	-0.1	-0.133333	0.800152
N. Europe summer	NLBMS.191	-0.233333	-0.0666667	-0.1	-0.133333	0.800152
N. Europe summer	NLBMS.199	-0.168295	-0.0650002	-0.103343	0.0107602	0.543596
N. Europe summer	NLBMS.205	-0.16174	-0.0116543	-0.108869	0.147527	0.438261
N. Europe summer	NLBMS.206	-0.1735	-0.107942	-0.0149728	-0.0619663	0.506061
N. Europe summer	NLBMS.208	-0.0255209	-0.0707478	-0.0601198	-0.0123534	0.427699
N. Europe summer	NLBMS.209	-0.231263	-0.181259	-0.0710052	-0.0272135	0.619795
N. Europe summer	NLBMS.210	-0.0249802	-0.0312916	-0.0406167	0.00129296	0.461968
N. Europe summer	NLBMS.214	0.111111	-0.111111	-0.166667	-0.222222	0.653321
N. Europe summer	NLBMS.215	-0.157895	-0.0701754	-0.0438596	-0.131579	0.427699
N. Europe summer	NLBMS.220	-0.0657784	-0.0851466	-0.12744	-0.024129	0.427699
N. Europe summer	NLBMS.221	0.0411366	-0.280746	-0.240034	-0.203986	0.543596
N. Europe summer	NLBMS.222	-0.225516	-0.086614	-0.124445	-0.113801	0.653321
N. Europe summer	NLBMS.225	-0.0749117	-0.0396772	-0.0759062	-0.117273	0.427699
N. Europe summer	NLBMS.226	-0.139069	-0.112248	-0.164679	-0.139613	0.506061
N. Europe summer	NLBMS.228	-0.140126	-0.204159	-0.0143116	-0.034704	0.506061
N. Europe summer	NLBMS.230	-0.143714	-0.208273	-0.179393	0.103095	0.619795
N. Europe summer	NLBMS.231	-0.141197	-0.0537171	-0.0805757	-0.107434	0.740797
N. Europe summer	NLBMS.232	0.258242	-0.0989011	-0.148352	-0.197802	0.740797
N. Europe summer	NLBMS.233	-0.14115	-0.199068	-0.0753341	-0.0992305	0.427699
N. Europe summer	NLBMS.234	-0.0465514	-0.200726	-0.188981	-0.199658	0.427699
N. Europe summer	NLBMS.236	-0.0442537	-0.123843	-0.129228	-0.134612	0.427699
N. Europe summer	NLBMS.237	-0.110276	0.0162907	-0.0501253	-0.0551378	0.427699
N. Europe summer	NLBMS.238	-0.0807222	-0.0231274	-0.0201432	-0.029245	0.427699
N. Europe summer	NLBMS.239	-0.0333333	-0.0666667	-0.1	-0.133333	0.740797
N. Europe summer	NLBMS.241	-0.0714047	-0.077198	-0.10616	-0.0787642	0.543596
N. Europe summer	NLBMS.242	-0.109289	-0.106301	-0.142205	-0.169992	0.800152
N. Europe summer	NLBMS.243	-0.103423	-0.12016	0.075367	-0.0764716	0.475361
N. Europe summer	NLBMS.244	-0.30401	-0.107298	-0.160946	0.266491	0.740797
N. Europe summer	NLBMS.247	-0.0684783	-0.207609	-0.311413	-0.148913	0.619795
N. Europe summer	NLBMS.248	-0.129925	-0.116081	-0.153355	-0.161874	0.427699
N. Europe summer	NLBMS.250	-0.179724	-0.262673	0.218894	-0.235023	0.740797
N. Europe summer	NLBMS.251	-0.115842	-0.22146	-0.33219	0.170469	0.800152
N. Europe summer	NLBMS.255	0.0379722	-0.234425	-0.088404	-0.0801635	0.590951
N. Europe summer	NLBMS.256	-0.0986691	-0.173136	-0.238592	-0.213677	0.543596
N. Europe summer	NLBMS.258	-0.152381	-0.122944	-0.12987	-0.136797	0.427699
N. Europe summer	NLBMS.259	0.1	-0.16	-0.18	-0.04	0.461968
N. Europe summer	NLBMS.269	-0.100267	-0.0300802	-0.0167112	-0.0222816	0.475361
N. Europe summer	NLBMS.273	-0.0070127	-0.0272777	-0.0319437	-0.0366096	0.438261
N. Europe summer	NLBMS.274	-0.136084	-0.117708	-0.060515	-0.152641	0.427699
N. Europe summer	NLBMS.275	-0.116366	-0.0554955	-0.062538	-0.0695806	0.427699
N. Europe summer	NLBMS.276	-0.150333	-0.0784146	-0.0302317	-0.0994019	0.438261
N. Europe summer	NLBMS.277	-0.0319864	-0.122221	-0.00788843	-0.121888	0.427699
N. Europe summer	NLBMS.279	-0.0482339	-0.00942014	-0.0123181	-0.0150943	0.427699
N. Europe summer	NLBMS.280	-0.010989	0.208791	-0.148352	-0.197802	0.740797
N. Europe summer	NLBMS.281	-0.0362789	-0.178178	-0.134743	-0.197527	0.427699
N. Europe summer	NLBMS.282	-0.150328	-0.0305197	-0.0491637	-0.0488915	0.653321
N. Europe summer	NLBMS.283	-0.0276604	-0.18903	-0.148675	-0.1624	0.449647
N. Europe summer	NLBMS.285	-0.0656824	-0.128647	0.00329865	-0.0764648	0.475361
N. Europe summer	NLBMS.289	-0.115774	-0.0130246	-0.0600579	-0.0426918	0.653321
N. Europe summer	NLBMS.293	-0.0532731	-0.112417	-0.0229893	0.0194734	0.523822
N. Europe summer	NLBMS.294	-0.0581989	-0.0377688	-0.0711022	-0.0671371	0.438261
N. Europe summer	NLBMS.297	-0.0293328	-0.0231817	-0.0275496	-0.0281306	0.427699
N. Europe summer	NLBMS.300	-0.141464	-0.0945186	-0.141626	-0.147472	0.506061
N. Europe summer	NLBMS.302	-0.101242	-0.098294	-0.117558	-0.16224	0.692952
N. Europe summer	NLBMS.303	-0.1875	-0.25	0.1875	0	0.692952
N. Europe summer	NLBMS.307	-0.0971913	-0.0438241	-0.0329928	-0.131744	0.427699
N. Europe summer	NLBMS.308	-0.336353	-0.365013	0.488862	-0.129195	0.740797
N. Europe summer	NLBMS.31	-0.0942907	-0.0933553	-0.0982618	-0.103168	0.438261
N. Europe summer	NLBMS.317	-0.0681379	-0.0699138	-0.0810365	-0.108049	0.619795
N. Europe summer	NLBMS.318	-0.181237	-0.108244	-0.0852684	-0.102749	0.427699
N. Europe summer	NLBMS.32	-0.180572	-0.0940437	-0.153164	-0.165752	0.438261
N. Europe summer	NLBMS.320	-0.167816	-0.0658941	-0.0915238	-0.111718	0.438261
N. Europe summer	NLBMS.324	-0.111671	-0.212379	-0.290685	0.0128013	0.740797
N. Europe summer	NLBMS.331	-0.113177	-0.171174	-0.188945	-0.234329	0.461968
N. Europe summer	NLBMS.334	-0.13961	-0.0383086	-0.0448199	0.000297258	0.543596
N. Europe summer	NLBMS.335	-0.332979	0.0319149	-0.181915	-0.0893617	0.565793
N. Europe summer	NLBMS.336	0.00179547	-0.153716	-0.273614	-0.148321	0.590951
N. Europe summer	NLBMS.344	-0.138889	-0.0277778	-0.0416667	-0.0555556	0.653321
N. Europe summer	NLBMS.346	0.00364244	-0.154335	-0.317551	-0.155886	0.449647
N. Europe summer	NLBMS.347	-0.011861	0.0113551	-0.356525	0.113251	0.692952
N. Europe summer	NLBMS.348	0.0350052	-0.224576	-0.324563	0.00704396	0.800152
N. Europe summer	NLBMS.349	-0.112227	-0.0419141	-0.0292829	-0.0255752	0.427699
N. Europe summer	NLBMS.353	0.0370062	-0.144102	0.0244126	-0.074183	0.461968
N. Europe summer	NLBMS.354	-0.162935	-0.192765	-0.0515972	-0.0867523	0.565793
N. Europe summer	NLBMS.356	-0.149879	-0.0359767	-0.0650334	-0.0308224	0.590951
N. Europe summer	NLBMS.359	-0.190476	-0.047619	-0.0714286	-0.0952381	0.740797
N. Europe summer	NLBMS.362	-0.0701486	-0.117611	-0.17614	-0.194119	0.438261
N. Europe summer	NLBMS.363	-0.052381	-0.0547619	-0.0571429	-0.0595238	0.427699
N. Europe summer	NLBMS.364	-0.1518	-0.152726	0.138745	-0.125005	0.506061
N. Europe summer	NLBMS.365	-0.167866	-0.233639	-0.0559555	-0.0196335	0.489991
N. Europe summer	NLBMS.368	-0.0593957	-0.246359	-0.0507984	-0.0778087	0.565793
N. Europe summer	NLBMS.371	-0.0933469	-0.0581572	-0.0863821	-0.0610705	0.461968
N. Europe summer	NLBMS.373	-0.0936212	-0.00147802	-0.111902	-0.0826527	0.565793
N. Europe summer	NLBMS.374	-0.0482187	-0.0535339	-0.0272131	-0.0350201	0.475361
N. Europe summer	NLBMS.375	-0.0660744	-0.0065207	-0.0933238	-0.100981	0.427699
N. Europe summer	NLBMS.376	0.0748918	-0.0865801	-0.0935065	-0.100433	0.427699
N. Europe summer	NLBMS.377	-0.172066	-0.217336	0.0823638	-0.223481	0.427699
N. Europe summer	NLBMS.378	-0.099316	-0.0963064	-0.0250798	-0.0305974	0.475361
N. Europe summer	NLBMS.385	-0.106771	-0.1875	-0.169271	0.0416667	0.489991
N. Europe summer	NLBMS.388	-0.138157	-0.177199	-0.114344	-0.139493	0.427699
N. Europe summer	NLBMS.390	-0.156869	-0.0693939	-0.0966667	-0.0744444	0.740797
N. Europe summer	NLBMS.393	-0.101852	0.00195802	-0.0183336	-0.182026	0.438261
N. Europe summer	NLBMS.398	-0.179746	-0.0959923	-0.0945524	-0.150108	0.800152
N. Europe summer	NLBMS.407	-0.0238095	-0.047619	-0.0714286	-0.0952381	0.740797
N. Europe summer	NLBMS.408	-0.0379638	-0.0608887	-0.0825751	-0.0717066	0.740797
N. Europe summer	NLBMS.410	0.229167	0.0208333	-0.3125	-0.333333	0.506061
N. Europe summer	NLBMS.411	-0.0731415	-0.100868	-0.0266267	-0.031089	0.506061
N. Europe summer	NLBMS.412	-0.0824176	-0.0879121	-0.0164835	-0.021978	0.523822
N. Europe summer	NLBMS.413	-0.105122	-0.0381335	-0.074999	-0.0757771	0.475361
N. Europe summer	NLBMS.414	-0.0862146	-0.0910043	-0.095794	-0.0904056	0.475361
N. Europe summer	NLBMS.415	-0.107811	-0.116612	-0.125413	-0.134213	0.461968
N. Europe summer	NLBMS.416	-0.0749655	-0.0796186	-0.0842716	-0.0889246	0.475361
N. Europe summer	NLBMS.417	-0.105342	-0.111953	-0.0207746	-0.0278561	0.489991
N. Europe summer	NLBMS.418	-0.0896207	-0.0938883	0.127871	-0.0239199	0.438261
N. Europe summer	NLBMS.420	-0.126471	-0.135294	-0.0852941	0.298039	0.438261
N. Europe summer	NLBMS.422	-0.0722244	-0.192809	0.01072	-0.0663073	0.590951
N. Europe summer	NLBMS.423	-0.112433	-0.105666	0.124459	-0.188473	0.506061
N. Europe summer	NLBMS.426	-0.161538	0.0102564	-0.125641	-0.111966	0.438261
N. Europe summer	NLBMS.427	-0.15625	-0.1875	-0.09375	-0.125	0.590951
N. Europe summer	NLBMS.428	-0.119238	-0.129556	-0.109317	-0.155486	0.449647
N. Europe summer	NLBMS.429	-0.110008	-0.116119	0.208938	-0.128342	0.475361
N. Europe summer	NLBMS.43	0.263158	-0.236842	-0.315789	-0.315789	0.692952
N. Europe summer	NLBMS.431	-0.0620915	-0.00653595	-0.00980392	-0.0130719	0.461968
N. Europe summer	NLBMS.434	-0.0178571	-0.0357143	-0.0535714	-0.0714286	0.692952
N. Europe summer	NLBMS.435	-0.00909091	-0.0181818	-0.0272727	-0.0363636	0.590951
N. Europe summer	NLBMS.437	-0.0833333	-0.166667	-0.25	-0.333333	0.800152
N. Europe summer	NLBMS.438	-0.0908645	-0.128617	-0.138043	-0.147468	0.449647
N. Europe summer	NLBMS.440	-0.339357	-0.115892	-0.145439	0.0522088	0.800152
N. Europe summer	NLBMS.441	-0.333333	-0.416667	0.5	-0.0833333	0.800152
N. Europe summer	NLBMS.443	0.00113122	-0.343891	-0.285068	0.0237557	0.475361
N. Europe summer	NLBMS.444	-0.124584	-0.168842	-0.153625	0.0351207	0.449647
N. Europe summer	NLBMS.447	-0.119505	-0.131868	-0.144231	-0.156593	0.543596
N. Europe summer	NLBMS.450	-0.0646487	-0.0736713	-0.0776109	-0.0812549	0.438261
N. Europe summer	NLBMS.46	-0.195569	-0.0813002	-0.115904	-0.136994	0.800152
N. Europe summer	NLBMS.468	-0.0297495	-0.0344468	-0.0391441	-0.0438413	0.438261
N. Europe summer	NLBMS.469	-0.0449966	-0.201893	0.0269439	-0.126234	0.438261
N. Europe summer	NLBMS.470	0.0584811	-0.108849	-0.114976	-0.0890626	0.449647
N. Europe summer	NLBMS.471	-0.137097	-0.145161	-0.153226	-0.16129	0.438261
N. Europe summer	NLBMS.472	0.117729	-0.103187	-0.112948	-0.122709	0.438261
N. Europe summer	NLBMS.474	-0.0458009	-0.0916017	-0.137403	-0.183203	0.800152
N. Europe summer	NLBMS.475	-0.197086	-0.157816	0.0101717	-0.191054	0.449647
N. Europe summer	NLBMS.476	-0.172414	-0.0517241	-0.0732759	-0.137931	0.523822
N. Europe summer	NLBMS.48	0.157703	-0.0413634	-0.0289851	-0.0729572	0.427699
N. Europe summer	NLBMS.481	-0.131944	-0.138889	-0.145833	-0.152778	0.461968
N. Europe summer	NLBMS.482	-0.205433	0.121392	-0.225976	-0.218506	0.449647
N. Europe summer	NLBMS.483	0.100709	-0.151147	0.0841768	-0.106781	0.449647
N. Europe summer	NLBMS.485	-0.128354	-0.156063	-0.128967	-0.178522	0.565793
N. Europe summer	NLBMS.486	-0.101339	-0.153247	-0.177771	0.0810734	0.590951
N. Europe summer	NLBMS.487	-0.0929065	-0.104245	-0.0228524	-0.0996851	0.523822
N. Europe summer	NLBMS.493	-0.0967621	-0.206602	-0.126471	0.0590678	0.449647
N. Europe summer	NLBMS.494	0.0714943	-0.629425	-0.116552	0.148046	0.800152
N. Europe summer	NLBMS.496	-0.138889	-0.152778	-0.0416667	-0.0555556	0.653321
N. Europe summer	NLBMS.497	-0.141176	-0.14902	0.409804	-0.0980392	0.475361
N. Europe summer	NLBMS.499	-0.0897436	-0.0961538	-0.102564	-0.108974	0.543596
N. Europe summer	NLBMS.500	-0.076565	-0.207135	-0.17644	-0.168096	0.475361
N. Europe summer	NLBMS.501	-0.0786487	-0.0440836	-0.068981	-0.152109	0.565793
N. Europe summer	NLBMS.502	-0.0443598	-0.158999	-0.166949	-0.174899	0.461968
N. Europe summer	NLBMS.506	-0.0238095	-0.047619	-0.0714286	-0.0952381	0.740797
N. Europe summer	NLBMS.51	-0.111094	-0.132406	-0.136209	-0.153734	0.427699
N. Europe summer	NLBMS.514	0.594718	0.0746812	-0.355191	-0.473588	0.653321
N. Europe summer	NLBMS.515	-0.173187	-0.12071	0.00293993	-0.171215	0.461968
N. Europe summer	NLBMS.52	-0.0716939	-0.0921715	-0.111741	-0.114958	0.427699
N. Europe summer	NLBMS.525	-0.0322076	-0.175317	-0.148449	-0.234362	0.475361
N. Europe summer	NLBMS.527	0.25	-0.25	-0.375	-0.125	0.800152
N. Europe summer	NLBMS.529	-0.433333	-0.0666667	0.2	-0.133333	0.800152
N. Europe summer	NLBMS.531	-0.257143	-0.114286	-0.171429	-0.228571	0.740797
N. Europe summer	NLBMS.533	-0.142207	-0.136492	0.00785724	-0.173803	0.461968
N. Europe summer	NLBMS.535	-0.118835	-0.178847	-0.0356506	-0.173203	0.653321
N. Europe summer	NLBMS.538	-0.0753425	-0.136986	-0.143836	-0.150685	0.461968
N. Europe summer	NLBMS.541	-0.00406504	-0.137669	-0.137073	-0.128672	0.475361
N. Europe summer	NLBMS.542	-0.127885	-0.154347	0.0671351	0.0259587	0.475361
N. Europe summer	NLBMS.544	-0.0661765	-0.0698529	-0.0735294	-0.0772059	0.475361
N. Europe summer	NLBMS.59	-0.126589	-0.0590956	-0.104665	-0.0682786	0.427699
N. Europe summer	NLBMS.601	-0.195804	-0.20979	-0.223776	-0.146853	0.543596
N. Europe summer	NLBMS.603	-0.0519829	-0.113612	-0.128617	-0.137192	0.506061
N. Europe summer	NLBMS.604	-0.0867424	-0.0200758	-0.175	-0.193561	0.506061
N. Europe summer	NLBMS.607	-0.173107	-0.234684	-0.137369	-0.146859	0.543596
N. Europe summer	NLBMS.608	0.238272	-0.20675	-0.132373	-0.194972	0.489991
N. Europe summer	NLBMS.61	-0.140123	-0.0846091	-0.0464006	-0.0751083	0.449647
N. Europe summer	NLBMS.62	-0.171495	-0.110478	-0.0250161	-0.06493	0.427699
N. Europe summer	NLBMS.621	0.0997942	-0.176955	-0.299383	-0.339506	0.565793
N. Europe summer	NLBMS.623	-0.143059	-0.0665625	-0.082371	-0.109828	0.740797
N. Europe summer	NLBMS.634	-0.0727124	-0.242851	0.217525	-0.198019	0.653321
N. Europe summer	NLBMS.64	0.197216	-0.134571	0.143852	-0.0835267	0.506061
N. Europe summer	NLBMS.647	-0.151089	-0.166999	-0.117952	-0.182073	0.489991
N. Europe summer	NLBMS.649	-0.226891	0.236695	-0.180672	-0.121849	0.475361
N. Europe summer	NLBMS.650	-0.0496421	-0.252723	-0.249455	-0.12714	0.475361
N. Europe summer	NLBMS.651	-0.230898	-0.0878701	-0.0694842	-0.152101	0.800152
N. Europe summer	NLBMS.654	-0.0798528	-0.247171	-0.119353	-0.207711	0.489991
N. Europe summer	NLBMS.667	0.309524	-0.285714	-0.309524	-0.190476	0.619795
N. Europe summer	NLBMS.668	0.35	-0.175	-0.075	-0.1	0.619795
N. Europe summer	NLBMS.669	0.00413223	-0.404959	-0.291736	0.214876	0.619795
N. Europe summer	NLBMS.671	0.0324391	-0.156207	0.345093	-0.0379483	0.543596
N. Europe summer	NLBMS.672	-0.0568089	-0.210417	-0.00960366	-0.26001	0.506061
N. Europe summer	NLBMS.673	0.27064	0.0732558	-0.00930233	-0.0889535	0.506061
N. Europe summer	NLBMS.674	-0.145604	-0.233516	-0.0714286	0.129121	0.740797
N. Europe summer	NLBMS.676	-0.124668	-0.175829	-0.0131648	-0.0557078	0.653321
N. Europe summer	NLBMS.677	0.222222	-0.305556	-0.333333	-0.277778	0.653321
N. Europe summer	NLBMS.69	-0.0690184	-0.115951	-0.162883	-0.158282	0.438261
N. Europe summer	NLBMS.71	-0.0888178	-0.0214093	-0.0336468	-0.0386808	0.427699
N. Europe summer	NLBMS.72	-0.340017	0.0192147	-0.0989975	-0.0329992	0.653321
N. Europe summer	NLBMS.73	-0.115754	0.0423575	-0.120179	-0.0244103	0.427699
N. Europe summer	NLBMS.74	-0.124621	-0.026091	-0.158107	-0.0933395	0.427699
N. Europe summer	NLBMS.76	-0.0830793	-0.0462556	-0.0453013	-0.0237346	0.449647
N. Europe summer	NLBMS.765	-0.115448	-0.124589	0.0270439	-0.128299	0.475361
N. Europe summer	NLBMS.768	-0.16979	-0.184341	-0.137564	-0.106758	0.506061
N. Europe summer	NLBMS.769	-0.104861	-0.141204	-0.0591283	-0.131111	0.461968
N. Europe summer	NLBMS.77	-0.214738	-0.064465	-0.113685	-0.13582	0.800152
N. Europe summer	NLBMS.770	-0.147528	-0.17726	0.103832	-0.167523	0.461968
N. Europe summer	NLBMS.771	-0.190837	0.0270563	0.161616	-0.140332	0.590951
N. Europe summer	NLBMS.772	-0.251359	-0.0887149	0.0655577	-0.125679	0.740797
N. Europe summer	NLBMS.778	-0.124711	-0.218162	-0.0210258	-0.174867	0.489991
N. Europe summer	NLBMS.78	-0.178904	-0.0768821	-0.115323	-0.153764	0.800152
N. Europe summer	NLBMS.785	-0.14931	-0.125236	0.13159	-0.0262014	0.489991
N. Europe summer	NLBMS.79	-0.102497	-0.0453876	-0.0436021	-0.0663077	0.427699
N. Europe summer	NLBMS.791	-0.339151	-0.255653	0.206783	-0.17358	0.740797
N. Europe summer	NLBMS.8	-0.0731602	-0.171534	-0.148704	-0.130438	0.449647
N. Europe summer	NLBMS.81	-0.117703	-0.0779311	-0.109717	-0.130933	0.438261
N. Europe summer	NLBMS.813	-0.326152	-0.189352	-0.0585001	-0.104231	0.653321
N. Europe summer	NLBMS.82	-0.0399678	-0.126843	-0.0722515	-0.113952	0.523822
N. Europe summer	NLBMS.838	-0.618441	0.38081	-0.272114	-0.0644678	0.800152
N. Europe summer	NLBMS.844	-0.0984848	-0.106061	-0.113636	-0.121212	0.565793
N. Europe summer	NLBMS.853	-0.0318964	-0.094961	-0.0990905	-0.138012	0.489991
N. Europe summer	NLBMS.855	-0.329752	0.0636364	-0.146281	0.271901	0.619795
N. Europe summer	NLBMS.858	-0.0995141	-0.105734	0.0411079	-0.118173	0.506061
N. Europe summer	NLBMS.860	0.0903942	0.0290062	-0.423051	-0.137022	0.740797
N. Europe summer	NLBMS.861	0.231796	-0.322816	-0.178398	-0.237864	0.692952
N. Europe summer	NLBMS.862	0.022919	-0.254015	-0.0943982	-0.0751538	0.653321
N. Europe summer	NLBMS.865	-0.191176	-0.205882	-0.102941	-0.0588235	0.565793
N. Europe summer	NLBMS.866	-0.0882531	-0.125583	-0.135293	-0.142241	0.565793
N. Europe summer	NLBMS.870	-0.0505526	0.0486083	-0.196787	-0.16711	0.740797
N. Europe summer	NLBMS.871	0.155779	-0.0527638	-0.0703518	-0.0175879	0.506061
N. Europe summer	NLBMS.873	-0.197368	-0.184211	0.105263	-0.0789474	0.523822
N. Europe summer	NLBMS.880	0.0732211	-0.171537	0.15057	-0.206373	0.653321
N. Europe summer	NLBMS.89	-0.211857	-0.224049	-0.0550336	0.268345	0.506061
N. Europe summer	NLBMS.891	-0.0624595	-0.32386	0.133348	-0.000972552	0.523822
N. Europe summer	NLBMS.892	0.0786523	0.038647	-0.102837	0.233307	0.506061
N. Europe summer	NLBMS.895	-0.129724	-0.0998931	-0.038076	-0.132766	0.506061
N. Europe summer	NLBMS.896	-0.272668	-0.283422	0.0325117	0.0857532	0.523822
N. Europe summer	NLBMS.900	-0.0641576	-0.294757	-0.199388	-0.0238985	0.800152
N. Europe summer	NLBMS.907	-0.116352	-0.572327	-0.0377358	0.327044	0.800152
N. Europe summer	NLBMS.908	-0.0580271	-0.073501	0.262089	-0.0618956	0.590951
N. Europe summer	NLBMS.910	0.0714286	-0.285714	-0.214286	-0.142857	0.800152
N. Europe summer	NLBMS.912	-0.0748039	-0.101703	-0.0462594	-0.0440441	0.489991
N. Europe summer	NLBMS.913	-0.121469	-0.0132768	-0.122881	-0.133333	0.506061
N. Europe summer	NLBMS.914	-0.164849	-0.0260985	-0.118422	-0.144044	0.506061
N. Europe summer	NLBMS.915	-0.297273	-0.181569	0.0661576	-0.164156	0.619795
N. Europe summer	NLBMS.916	-0.156785	-0.0934257	-0.135963	-0.133838	0.800152
N. Europe summer	NLBMS.923	-0.0333333	-0.0666667	-0.1	-0.133333	0.800152
N. Europe summer	NLBMS.927	0.179333	-0.219648	0.00787766	0.2595	0.543596
N. Europe summer	NLBMS.928	-0.255245	-0.125874	0.333167	-0.174825	0.590951
N. Europe summer	NLBMS.93	-0.0708333	-0.075	-0.0791667	-0.0833333	0.489991
N. Europe summer	NLBMS.956	-0.119113	-0.153924	-0.136089	-0.156712	0.506061
N. Europe summer	NLBMS.958	0.0796905	-0.137364	-0.105536	-0.140715	0.692952
N. Europe summer	NLBMS.96	-0.0281628	-0.196096	0.0185811	-0.183488	0.438261
N. Europe summer	NLBMS.966	-0.296588	-0.10105	-0.0314961	-0.24147	0.565793
N. Europe summer	NLBMS.968	-0.116667	-0.133333	-0.15	-0.166667	0.543596
N. Europe summer	NLBMS.969	0.0652174	0	-0.195652	-0.217391	0.523822
N. Europe summer	NLBMS.97	-0.109286	-0.20208	-0.187952	-0.13097	0.489991
N. Europe summer	NLBMS.971	-0.119467	-0.0677606	-0.0943226	-0.174965	0.523822
N. Europe summer	NLBMS.972	-0.271341	-0.0910511	-0.0249344	-0.160167	0.653321
N. Europe summer	NLBMS.975	0.25	-0.0416667	-0.0625	-0.0833333	0.590951
N. Europe summer	NLBMS.976	-0.0946502	-0.0658436	-0.0987654	-0.131687	0.653321
N. Europe summer	NLBMS.977	-0.200681	-0.0649825	0.142471	-0.0870035	0.590951
N. Europe summer	NLBMS.978	-0.228043	-0.092108	-0.194304	-0.0677879	0.590951
N. Europe summer	NLBMS.980	-0.142045	-0.136364	-0.153409	-0.204545	0.692952
N. Europe summer	NLBMS.987	-0.161905	-0.180952	-0.0571429	-0.0761905	0.619795
N. Europe summer	NLBMS.988	-0.0330895	0.0764542	-0.0522466	-0.0696621	0.653321
N. Europe summer	NLBMS.994	-0.186992	-0.130081	0.0243902	-0.223577	0.800152
N. Europe summer	NLBMS.998	-0.0897027	-0.0890411	-0.145933	-0.15401	0.523822
N. Europe summer	UKBMS.1	-0.118954	-0.0670363	-0.0254253	-0.0149611	0.427699
N. Europe summer	UKBMS.10	-0.170457	-0.113705	0.0304979	0.115315	0.438261
N. Europe summer	UKBMS.100	-0.165104	-0.041581	-0.0410532	0.0672634	0.543596
N. Europe summer	UKBMS.1001	-0.139925	-0.153987	-0.16805	-0.056249	0.653321
N. Europe summer	UKBMS.1004	0.166667	-0.416667	-0.25	-0.0833333	0.800152
N. Europe summer	UKBMS.1005	-0.142411	-0.169342	0.205166	-0.238817	0.438261
N. Europe summer	UKBMS.1006	-0.206366	-0.083737	0.0342267	-0.197384	0.543596
N. Europe summer	UKBMS.1007	-0.136306	-0.0980558	0.00528318	-0.0585376	0.427699
N. Europe summer	UKBMS.1009	-0.119109	-0.11694	0.40878	-0.065676	0.543596
N. Europe summer	UKBMS.101	-0.106093	-0.197162	0.0994992	-0.213189	0.438261
N. Europe summer	UKBMS.1010	-0.217035	-0.256279	0.106391	-0.248583	0.543596
N. Europe summer	UKBMS.1011	-0.167913	-0.183178	0.0102804	-0.1919	0.619795
N. Europe summer	UKBMS.1013	-0.00755696	-0.203656	-0.144861	-0.215507	0.449647
N. Europe summer	UKBMS.1014	-0.104514	-0.0330252	-0.0229521	-0.0459274	0.427699
N. Europe summer	UKBMS.1016	-0.161479	-0.0930403	0.0367933	-0.0991407	0.427699
N. Europe summer	UKBMS.1017	-0.0811747	-0.0844889	-0.0212555	-0.0928271	0.449647
N. Europe summer	UKBMS.1018	-0.11859	-0.0685914	-0.0665317	-0.0719279	0.427699
N. Europe summer	UKBMS.1019	-0.15861	-0.0659314	-0.0412704	-0.0193269	0.427699
N. Europe summer	UKBMS.102	-0.107377	-0.0330681	-0.0344668	-0.0419007	0.427699
N. Europe summer	UKBMS.1021	-0.192632	-0.169295	0.0296452	-0.200387	0.523822
N. Europe summer	UKBMS.1022	-0.140902	-0.109499	0.0114879	-0.138058	0.523822
N. Europe summer	UKBMS.1024	-0.117463	-0.0640045	-0.0633313	-0.0519431	0.427699
N. Europe summer	UKBMS.1031	-0.369808	0.298722	-0.221246	-0.159744	0.565793
N. Europe summer	UKBMS.1032	-0.103649	-0.038885	0.0307307	-0.0177927	0.427699
N. Europe summer	UKBMS.1034	-0.143757	-0.111435	0.353292	0.0740962	0.427699
N. Europe summer	UKBMS.1035	0.209386	0.0397112	0.051444	-0.277076	0.461968
N. Europe summer	UKBMS.1036	-0.120171	-0.119112	0.0326384	-0.1253	0.506061
N. Europe summer	UKBMS.1037	-0.23209	-0.0714104	-0.107116	-0.119255	0.800152
N. Europe summer	UKBMS.1039	-0.144127	-0.0410763	-0.0507987	-0.0594373	0.523822
N. Europe summer	UKBMS.104	-0.197243	-0.154049	0.158033	-0.149125	0.438261
N. Europe summer	UKBMS.1040	-0.150565	-0.124331	0.0100264	-0.107256	0.427699
N. Europe summer	UKBMS.1044	-0.149625	-0.0877346	-0.00916801	-0.0791116	0.427699
N. Europe summer	UKBMS.1045	-0.254284	-0.106731	-0.0332312	-0.14853	0.800152
N. Europe summer	UKBMS.1048	-0.233333	-0.0666667	-0.1	-0.133333	0.800152
N. Europe summer	UKBMS.1049	-0.122001	-0.1497	-0.103751	-0.082251	0.461968
N. Europe summer	UKBMS.1050	-0.0895217	-0.0923162	-0.0768054	-0.0924766	0.523822
N. Europe summer	UKBMS.1051	-0.155172	-0.172414	0.0862069	-0.0689655	0.619795
N. Europe summer	UKBMS.1052	-0.0881664	-0.014327	-0.0202048	0.00879368	0.523822
N. Europe summer	UKBMS.1054	-0.132535	-0.145309	-0.0832335	-0.0510978	0.619795
N. Europe summer	UKBMS.1055	-0.160625	-0.16174	0.0498234	-0.176241	0.590951
N. Europe summer	UKBMS.1058	-0.025244	-0.0736107	-0.243462	-0.135769	0.506061
N. Europe summer	UKBMS.1059	-0.0521511	-0.360991	0.198572	0.161605	0.692952
N. Europe summer	UKBMS.106	-0.106917	-0.0371173	-0.0393395	-0.0424313	0.427699
N. Europe summer	UKBMS.1060	-0.025	-0.45	0.375	0.05	0.489991
N. Europe summer	UKBMS.1063	-0.146108	-0.153794	-0.0487785	-0.0471772	0.619795
N. Europe summer	UKBMS.1064	-0.218066	-0.199258	-0.0318754	-0.113139	0.692952
N. Europe summer	UKBMS.1065	-0.0686717	-0.0651761	-0.0684462	-0.0717163	0.438261
N. Europe summer	UKBMS.1067	-0.0994769	-0.0168895	-0.0511551	-0.0287216	0.461968
N. Europe summer	UKBMS.107	-0.127729	-0.0296514	-0.0319322	-0.0425763	0.590951
N. Europe summer	UKBMS.1070	-0.102747	-0.107884	0.265464	-0.118159	0.449647
N. Europe summer	UKBMS.1073	-0.200318	-0.220851	-0.18456	-0.0821301	0.565793
N. Europe summer	UKBMS.1074	-0.0956888	-0.125398	-0.205623	-0.0796626	0.590951
N. Europe summer	UKBMS.1075	-0.169508	-0.255682	-0.227273	-0.094697	0.590951
N. Europe summer	UKBMS.1076	-0.166667	-0.179487	-0.153846	-0.0512821	0.565793
N. Europe summer	UKBMS.1081	-0.149595	-0.281985	0.37796	-0.155622	0.489991
N. Europe summer	UKBMS.1083	-0.153965	-0.170264	0.0964758	-0.157709	0.506061
N. Europe summer	UKBMS.1084	-0.182669	-0.181008	-0.199275	0.0845411	0.653321
N. Europe summer	UKBMS.1085	-0.327624	-0.0921797	0.054956	-0.159309	0.653321
N. Europe summer	UKBMS.1089	-0.186251	-0.140419	0.0419308	-0.212579	0.523822
N. Europe summer	UKBMS.1093	-0.111873	-0.107321	-0.103533	-0.100398	0.565793
N. Europe summer	UKBMS.1094	-0.0308858	-0.228438	-0.0541958	0.331585	0.590951
N. Europe summer	UKBMS.1095	-0.136393	-0.155328	-0.0814639	0.00121954	0.590951
N. Europe summer	UKBMS.1098	-0.124377	-0.118247	-0.131179	-0.0550818	0.619795
N. Europe summer	UKBMS.1099	-0.131569	-0.13217	-0.0858964	-0.119331	0.590951
N. Europe summer	UKBMS.1101	-0.139943	-0.157035	0.0765872	-0.212139	0.523822
N. Europe summer	UKBMS.1102	0.145914	0.21372	0.0245713	-0.0485661	0.523822
N. Europe summer	UKBMS.1103	-0.141153	-0.126123	-0.0449334	-0.0613573	0.523822
N. Europe summer	UKBMS.1106	0.106951	-0.210211	0.320852	0.0607412	0.523822
N. Europe summer	UKBMS.1107	-0.0828782	-0.0228663	-0.0215858	-0.0151866	0.427699
N. Europe summer	UKBMS.1108	-0.139493	-0.137857	-0.0194864	-0.17069	0.475361
N. Europe summer	UKBMS.111	-0.244171	-0.108649	0.204831	-0.106202	0.449647
N. Europe summer	UKBMS.1110	-0.0755473	-0.0160345	-0.0971323	-0.0820228	0.565793
N. Europe summer	UKBMS.1111	-0.182732	-0.0619744	-0.0548401	-0.0262369	0.438261
N. Europe summer	UKBMS.1112	-0.12564	-0.148845	-0.0154759	-0.273152	0.653321
N. Europe summer	UKBMS.1113	-0.19105	0.0213605	0.104751	-0.106847	0.438261
N. Europe summer	UKBMS.1114	-0.249604	-0.265204	0.377331	-0.223278	0.506061
N. Europe summer	UKBMS.1115	-0.0463604	-0.084203	0.0446777	0.00115993	0.438261
N. Europe summer	UKBMS.1116	-0.0238095	-0.190476	-0.214286	-0.238095	0.565793
N. Europe summer	UKBMS.1117	-0.130801	-0.121728	0.0700177	-0.260157	0.543596
N. Europe summer	UKBMS.1118	-0.157895	-0.154386	0.00526316	-0.177193	0.506061
N. Europe summer	UKBMS.1119	-0.135102	-0.0484036	-0.0603838	-0.0471966	0.461968
N. Europe summer	UKBMS.112	-0.0546814	-0.0274725	-0.0045411	0.0797481	0.438261
N. Europe summer	UKBMS.1122	-0.240914	-0.148857	0.004679	-0.0915125	0.506061
N. Europe summer	UKBMS.1123	-0.242424	-0.21274	-0.0277262	-0.0966811	0.590951
N. Europe summer	UKBMS.1124	-0.0556426	-0.197492	-0.175549	0.0705329	0.590951
N. Europe summer	UKBMS.1125	-0.0938935	-0.208259	-0.0154815	0.276818	0.489991
N. Europe summer	UKBMS.1126	-0.130414	-0.110659	0.0531227	-0.184111	0.449647
N. Europe summer	UKBMS.1127	-0.0436373	-0.0486534	-0.0622095	-0.0700142	0.590951
N. Europe summer	UKBMS.113	-0.17703	-0.00166074	-0.182893	-0.0487793	0.438261
N. Europe summer	UKBMS.1136	-0.165981	-0.0643467	-0.0296411	-0.000750751	0.461968
N. Europe summer	UKBMS.1140	-0.191729	-0.0451128	0.131579	-0.315789	0.619795
N. Europe summer	UKBMS.1141	-0.162178	-0.156323	0.013466	-0.201991	0.523822
N. Europe summer	UKBMS.1142	-0.196043	-0.094754	0.247958	-0.120893	0.523822
N. Europe summer	UKBMS.1143	-0.170864	-0.152132	0.0584096	-0.22087	0.523822
N. Europe summer	UKBMS.1144	-0.198363	-0.205872	0.472634	-0.177796	0.543596
N. Europe summer	UKBMS.1145	-0.272764	-0.139908	0.341369	-0.238533	0.523822
N. Europe summer	UKBMS.1146	-0.110823	-0.0238724	-0.0441474	0.148851	0.438261
N. Europe summer	UKBMS.1147	-0.124568	-0.0966953	-0.0290822	-0.0189958	0.427699
N. Europe summer	UKBMS.1149	-0.261905	-0.142857	0.404762	-0.190476	0.590951
N. Europe summer	UKBMS.115	-0.187223	-0.0652039	-0.0800844	-0.0288913	0.461968
N. Europe summer	UKBMS.1150	-0.243499	-0.151201	0.319952	-0.256501	0.619795
N. Europe summer	UKBMS.1151	-0.191176	0.264706	-0.220588	-0.176471	0.565793
N. Europe summer	UKBMS.1153	-0.205046	-0.195682	0.104731	-0.118874	0.653321
N. Europe summer	UKBMS.1157	-0.142841	-0.133345	-0.0436711	-0.0582281	0.653321
N. Europe summer	UKBMS.1159	-0.309066	0.31044	-0.18544	-0.137363	0.692952
N. Europe summer	UKBMS.116	-0.208372	-0.169468	0.330221	-0.0469966	0.427699
N. Europe summer	UKBMS.1164	-0.177333	0.237333	-0.196	-0.149333	0.800152
N. Europe summer	UKBMS.117	-0.124722	-0.0401392	-0.0586315	-0.0732006	0.427699
N. Europe summer	UKBMS.118	-0.213161	-0.0167283	-0.104598	0.138636	0.590951
N. Europe summer	UKBMS.119	-0.31831	-0.189681	0.262842	-0.0468502	0.438261
N. Europe summer	UKBMS.12	-0.202996	-0.162637	0.110396	0.0301199	0.438261
N. Europe summer	UKBMS.120	-0.23232	-0.0705635	-0.105845	-0.121746	0.800152
N. Europe summer	UKBMS.1208	-0.0194517	-0.0536674	-0.080501	-0.107072	0.740797
N. Europe summer	UKBMS.1209	-0.343171	-0.380636	0.230694	0.02525	0.800152
N. Europe summer	UKBMS.1210	-0.159292	-0.176991	0.0176991	-0.0707965	0.619795
N. Europe summer	UKBMS.1213	-0.240203	-0.151603	0.160876	-0.212268	0.489991
N. Europe summer	UKBMS.122	-0.107663	-0.0746357	-0.0848226	-0.0449715	0.461968
N. Europe summer	UKBMS.1220	-0.210914	-0.118143	0.110141	-0.148601	0.475361
N. Europe summer	UKBMS.1221	-0.170957	0.0861832	-0.03639	-0.0785599	0.543596
N. Europe summer	UKBMS.1224	-0.131524	-0.136775	0.398908	-0.114235	0.619795
N. Europe summer	UKBMS.1226	-0.365467	-0.398608	0.314199	0.00407397	0.800152
N. Europe summer	UKBMS.123	-0.0238095	-0.047619	-0.0714286	-0.0952381	0.740797
N. Europe summer	UKBMS.124	-0.356632	-0.179346	0.250707	-0.230298	0.449647
N. Europe summer	UKBMS.126	-0.198291	0.214271	-0.104977	-0.0543798	0.740797
N. Europe summer	UKBMS.128	-0.0273821	-0.128963	-0.0553917	-0.224048	0.523822
N. Europe summer	UKBMS.129	-0.0835646	-0.0336587	-0.0243903	-0.0336626	0.438261
N. Europe summer	UKBMS.130	-0.0460644	-0.0622575	-0.0641557	-0.00941314	0.438261
N. Europe summer	UKBMS.1301	-0.152262	-0.0234862	0.0587154	-0.174743	0.489991
N. Europe summer	UKBMS.1305	-0.234728	-0.18909	0.606133	-0.235916	0.523822
N. Europe summer	UKBMS.1306	-0.111784	-0.159454	-0.0558621	-0.129172	0.489991
N. Europe summer	UKBMS.1307	-0.221781	-0.239489	0.371173	-0.17687	0.489991
N. Europe summer	UKBMS.1309	-0.186411	0.0799114	0.193722	-0.255244	0.506061
N. Europe summer	UKBMS.1310	-0.0740201	-0.0796646	-0.0626509	-0.0900859	0.489991
N. Europe summer	UKBMS.1311	-0.0750259	-0.0803017	-0.0855775	-0.0907383	0.438261
N. Europe summer	UKBMS.1312	-0.205708	-0.125195	0.0451386	-0.11405	0.427699
N. Europe summer	UKBMS.1314	-0.116096	-0.0896921	0.0991123	-0.151965	0.427699
N. Europe summer	UKBMS.1315	-0.124587	-0.0524509	-0.0504364	-0.0596187	0.427699
N. Europe summer	UKBMS.1317	-0.052381	-0.0047619	-0.00714286	-0.00952381	0.427699
N. Europe summer	UKBMS.1318	-0.239092	-0.270049	0.436577	-0.209397	0.523822
N. Europe summer	UKBMS.1319	-0.167708	-0.184747	0.101786	0.0869792	0.506061
N. Europe summer	UKBMS.132	-0.260448	-0.0813558	-0.0407874	-0.155399	0.800152
N. Europe summer	UKBMS.1320	-0.136205	-0.129776	-0.0742344	-0.0786405	0.461968
N. Europe summer	UKBMS.1321	-0.0744212	-0.0742159	-0.0505039	-0.0851464	0.449647
N. Europe summer	UKBMS.1322	-0.120274	-0.0960515	-0.0947914	-0.159339	0.523822
N. Europe summer	UKBMS.1323	-0.123582	-0.16275	0.0687007	-0.171276	0.506061
N. Europe summer	UKBMS.1325	-0.131055	-0.0820175	0.248972	0.0420068	0.543596
N. Europe summer	UKBMS.1328	-0.132738	-0.104042	-0.00115678	-0.15217	0.565793
N. Europe summer	UKBMS.1329	-0.227011	-0.1289	0.274631	-0.218391	0.565793
N. Europe summer	UKBMS.133	-0.11903	-0.0260442	-0.041582	-0.0401273	0.427699
N. Europe summer	UKBMS.1335	-0.145716	-0.160771	-0.175827	-0.148884	0.653321
N. Europe summer	UKBMS.1336	-0.138	-0.142527	-0.0144745	-0.155447	0.543596
N. Europe summer	UKBMS.1337	-0.251364	-0.340705	0.280481	0.022409	0.740797
N. Europe summer	UKBMS.1339	-0.12758	-0.101743	-0.0439453	-0.135668	0.543596
N. Europe summer	UKBMS.134	-0.0831901	0.0559613	-0.103491	-0.112567	0.438261
N. Europe summer	UKBMS.1340	-0.137918	-0.168252	0.0490858	-0.186017	0.543596
N. Europe summer	UKBMS.1343	-0.11848	-0.112189	-0.120577	-0.128965	0.523822
N. Europe summer	UKBMS.1344	-0.0997745	-0.106901	-0.109509	-0.0607491	0.543596
N. Europe summer	UKBMS.1345	-0.25	-0.166667	0.25	-0.111111	0.565793
N. Europe summer	UKBMS.1346	0.045977	-0.287356	-0.137931	0.114943	0.506061
N. Europe summer	UKBMS.1349	-0.0935022	-0.159598	-0.156122	-0.113248	0.590951
N. Europe summer	UKBMS.135	-0.0540921	-0.0632715	-0.0661289	-0.0867669	0.461968
N. Europe summer	UKBMS.1351	-0.0446701	-0.0728426	0.410406	-0.122843	0.619795
N. Europe summer	UKBMS.1354	-0.150981	-0.0910511	-0.047994	-0.063992	0.653321
N. Europe summer	UKBMS.1355	-0.150555	-0.160771	-0.0451665	-0.060222	0.653321
N. Europe summer	UKBMS.1356	-0.172582	-0.111409	0.110007	-0.193357	0.590951
N. Europe summer	UKBMS.1357	-0.146748	-0.135946	-0.0449127	-0.0469971	0.653321
N. Europe summer	UKBMS.136	-0.151671	-0.056067	-0.0882757	-0.0230092	0.461968
N. Europe summer	UKBMS.1361	-0.159528	-0.183597	0.0623157	-0.190834	0.523822
N. Europe summer	UKBMS.1362	-0.163464	-0.16979	0.325684	-0.0887731	0.619795
N. Europe summer	UKBMS.1368	-0.160714	-0.0357143	-0.0535714	-0.0714286	0.692952
N. Europe summer	UKBMS.1369	-0.160714	-0.0357143	-0.0535714	-0.0714286	0.692952
N. Europe summer	UKBMS.137	-0.183151	-0.0389682	-0.0792898	0.0373052	0.565793
N. Europe summer	UKBMS.1370	-0.142646	-0.150877	-0.0432097	-0.0514742	0.653321
N. Europe summer	UKBMS.1371	-0.136285	-0.0429265	-0.0574286	-0.0765715	0.692952
N. Europe summer	UKBMS.1372	-0.190476	-0.047619	-0.0714286	-0.0952381	0.740797
N. Europe summer	UKBMS.1373	-0.228395	-0.251141	0.238504	-0.156125	0.692952
N. Europe summer	UKBMS.1375	-0.0571429	-0.0819328	-0.111134	-0.0829832	0.740797
N. Europe summer	UKBMS.1376	-0.0333333	-0.0666667	-0.1	-0.133333	0.800152
N. Europe summer	UKBMS.1377	-0.191176	-0.205882	0.367647	-0.117647	0.565793
N. Europe summer	UKBMS.1378	-0.0296457	-0.0592913	-0.088937	-0.118583	0.740797
N. Europe summer	UKBMS.1379	0.0800912	-0.0420683	-0.0977107	-0.129107	0.740797
N. Europe summer	UKBMS.1380	-0.0389205	-0.0644622	-0.0754034	-0.0750212	0.740797
N. Europe summer	UKBMS.139	-0.0608186	-0.00842508	-0.0113212	-0.0142173	0.438261
N. Europe summer	UKBMS.14	-0.0913565	-0.0309222	-0.0228003	-0.0400592	0.438261
N. Europe summer	UKBMS.140	-0.263107	-0.248032	0.621984	-0.203118	0.475361
N. Europe summer	UKBMS.1401	-0.154026	-0.137933	0.146936	-0.0805895	0.449647
N. Europe summer	UKBMS.1402	-0.227934	-0.180047	0.487559	-0.230986	0.506061
N. Europe summer	UKBMS.1404	-0.147999	-0.113388	0.0056671	-0.0962281	0.427699
N. Europe summer	UKBMS.1407	-0.198935	-0.196636	0.138578	-0.165296	0.523822
N. Europe summer	UKBMS.1410	-0.134395	0.236921	-0.11973	-0.15956	0.475361
N. Europe summer	UKBMS.1411	-0.142038	-0.159623	0.152117	-0.164552	0.449647
N. Europe summer	UKBMS.1412	-0.109129	-0.1238	-0.0958417	-0.134744	0.461968
N. Europe summer	UKBMS.1413	-0.171945	-0.182872	0.301357	-0.169014	0.449647
N. Europe summer	UKBMS.1414	-0.0783569	-0.254957	0.119969	-0.132677	0.475361
N. Europe summer	UKBMS.1415	-0.15377	-0.135812	0.135531	-0.212945	0.449647
N. Europe summer	UKBMS.1419	-0.155363	-0.169123	-0.000711346	-0.129158	0.427699
N. Europe summer	UKBMS.142	-0.177694	-0.0523175	-0.0131758	-0.077457	0.489991
N. Europe summer	UKBMS.1420	-0.145455	-0.109091	-0.118182	-0.127273	0.506061
N. Europe summer	UKBMS.1422	-0.139794	-0.150589	-0.0480471	-0.123318	0.506061
N. Europe summer	UKBMS.1423	-0.18644	-0.0905228	0.534115	-0.212601	0.523822
N. Europe summer	UKBMS.1424	-0.0336134	-0.62605	-0.218487	0.394958	0.740797
N. Europe summer	UKBMS.1427	-0.134177	-0.144884	-0.0249892	-0.0414979	0.590951
N. Europe summer	UKBMS.1428	-0.0285377	-0.0570753	-0.085613	-0.114151	0.740797
N. Europe summer	UKBMS.143	-0.143303	-0.0784209	-0.00247839	-0.151189	0.461968
N. Europe summer	UKBMS.1430	-0.195776	-0.184361	0.373288	-0.176941	0.565793
N. Europe summer	UKBMS.1431	-0.0999336	-0.116202	-0.13247	-0.148738	0.565793
N. Europe summer	UKBMS.1432	-0.192032	-0.204051	0.0730417	-0.154884	0.565793
N. Europe summer	UKBMS.1433	-0.183704	-0.16706	0.198017	-0.06513	0.543596
N. Europe summer	UKBMS.1434	-0.144033	-0.158486	-0.016103	-0.174435	0.543596
N. Europe summer	UKBMS.1437	-0.171014	-0.16245	-0.128586	0.0451483	0.565793
N. Europe summer	UKBMS.1438	-0.20202	0.00505051	-0.242424	-0.0808081	0.653321
N. Europe summer	UKBMS.1439	-0.223077	-0.0378205	0.0474359	0.0160256	0.543596
N. Europe summer	UKBMS.144	-0.277157	-0.09776	0.0727831	-0.0754945	0.475361
N. Europe summer	UKBMS.1440	-0.0623351	-0.0771768	0.0649736	-0.10686	0.692952
N. Europe summer	UKBMS.1444	-0.0333333	-0.0666667	-0.1	-0.133333	0.800152
N. Europe summer	UKBMS.1445	-0.149314	0.0226003	-0.1742	-0.16709	0.590951
N. Europe summer	UKBMS.1446	-0.157091	0.0498182	-0.183273	-0.172364	0.590951
N. Europe summer	UKBMS.1447	-0.262749	-0.207206	0.243459	-0.264412	0.590951
N. Europe summer	UKBMS.1448	-0.159341	-0.17033	-0.141026	-0.157509	0.653321
N. Europe summer	UKBMS.1451	-0.177917	0.0415369	-0.210432	-0.041963	0.619795
N. Europe summer	UKBMS.1453	-0.159505	-0.203304	0.214275	-0.141837	0.619795
N. Europe summer	UKBMS.1454	-0.1418	-0.0980485	-0.10576	-0.0922254	0.461968
N. Europe summer	UKBMS.1456	-0.15359	-0.166563	-0.0466493	-0.0193653	0.653321
N. Europe summer	UKBMS.1458	-0.264494	-0.089093	-0.0683607	0.102931	0.692952
N. Europe summer	UKBMS.1459	-0.404412	-0.0861345	-0.154412	0.331933	0.692952
N. Europe summer	UKBMS.146	0.24015	-0.125888	-0.0879459	-0.131928	0.461968
N. Europe summer	UKBMS.1460	-0.208333	-0.0833333	-0.125	-0.166667	0.692952
N. Europe summer	UKBMS.1463	-0.0492373	-0.074975	-0.0999897	-0.0371518	0.740797
N. Europe summer	UKBMS.1464	-0.0822068	-0.10094	-0.124556	0.0560833	0.740797
N. Europe summer	UKBMS.1466	-0.0430557	-0.00779012	-0.0962882	-0.122771	0.740797
N. Europe summer	UKBMS.1467	-0.245257	-0.072066	-0.108099	-0.103637	0.800152
N. Europe summer	UKBMS.1469	-0.160714	-0.178571	-0.0535714	-0.0714286	0.692952
N. Europe summer	UKBMS.147	-0.178748	-0.0666188	-0.0329509	-0.0231086	0.590951
N. Europe summer	UKBMS.1470	-0.5	0.125	0	-0.125	0.800152
N. Europe summer	UKBMS.1471	-0.113333	-0.0133333	0.00666667	-0.16	0.800152
N. Europe summer	UKBMS.1474	-0.583333	0.333333	-0.25	-0.0833333	0.800152
N. Europe summer	UKBMS.1476	0.484848	0.0606061	-0.318182	-0.424242	0.800152
N. Europe summer	UKBMS.148	-0.193739	-0.0479714	-0.0701863	-0.0213242	0.692952
N. Europe summer	UKBMS.149	-0.136262	-0.144732	0.0409741	-0.133589	0.461968
N. Europe summer	UKBMS.15	-0.0615263	-0.00999802	-0.0127947	-0.0155913	0.427699
N. Europe summer	UKBMS.1500	-0.190476	-0.047619	-0.0714286	-0.0952381	0.740797
N. Europe summer	UKBMS.1503	-0.157695	-0.155647	-0.0430076	-0.0573435	0.619795
N. Europe summer	UKBMS.151	-0.00059546	-0.107068	-0.0509246	-0.101018	0.427699
N. Europe summer	UKBMS.1511	-0.13392	-0.0721206	-0.014153	-0.105198	0.438261
N. Europe summer	UKBMS.1520	-0.128126	-0.0410004	-0.0615006	-0.0820008	0.653321
N. Europe summer	UKBMS.1521	-0.0583369	-0.0451077	-0.0565896	-0.0754529	0.653321
N. Europe summer	UKBMS.1522	-0.0659173	-0.10233	-0.119775	-0.0318464	0.653321
N. Europe summer	UKBMS.1523	-0.293998	-0.0401221	-0.146057	0.00906445	0.653321
N. Europe summer	UKBMS.1524	-0.184165	-0.146407	-0.0510801	-0.121141	0.449647
N. Europe summer	UKBMS.1525	-0.0627526	-0.0106965	-0.0125782	0.0156287	0.427699
N. Europe summer	UKBMS.1526	-0.0743108	-0.0185745	-0.0181078	0.00493074	0.427699
N. Europe summer	UKBMS.1529	-0.109091	-0.118182	-0.127273	-0.136364	0.590951
N. Europe summer	UKBMS.153	-0.0845654	-0.0917115	-0.165995	-0.160439	0.461968
N. Europe summer	UKBMS.1536	-0.140765	-0.151887	0.0456204	-0.155064	0.565793
N. Europe summer	UKBMS.1537	-0.241463	-0.190244	-0.212195	0.253659	0.619795
N. Europe summer	UKBMS.1538	-0.157159	-0.150508	-0.131855	-0.196912	0.653321
N. Europe summer	UKBMS.154	-0.112579	-0.12196	-0.129867	-0.123264	0.590951
N. Europe summer	UKBMS.1540	-0.162021	-0.119778	-0.167273	-0.189712	0.653321
N. Europe summer	UKBMS.1541	-0.229977	-0.144131	0.039183	-0.16611	0.590951
N. Europe summer	UKBMS.1542	-0.052381	-0.0047619	-0.00714286	-0.00952381	0.427699
N. Europe summer	UKBMS.1544	-0.23267	-0.202477	-0.037101	-0.122439	0.692952
N. Europe summer	UKBMS.1545	-0.322495	-0.195291	0.244339	-0.19018	0.692952
N. Europe summer	UKBMS.1546	-0.17065	-0.100206	-0.118968	-0.075048	0.653321
N. Europe summer	UKBMS.155	-0.195199	-0.0641663	-0.100895	-0.115727	0.438261
N. Europe summer	UKBMS.156	-0.161962	-0.0874991	-0.147732	-0.133062	0.461968
N. Europe summer	UKBMS.157	-0.120264	-0.0188509	-0.0255941	-0.0313294	0.590951
N. Europe summer	UKBMS.158	-0.129641	-0.0526903	-0.044155	-0.0310373	0.427699
N. Europe summer	UKBMS.159	-0.281385	-0.335498	0.246753	0.0108225	0.740797
N. Europe summer	UKBMS.16	-0.105363	-0.0424141	0.0146066	-0.0335252	0.427699
N. Europe summer	UKBMS.160	-0.255594	-0.241434	0.31961	-0.13973	0.489991
N. Europe summer	UKBMS.1603	-0.188275	-0.0457574	-0.068814	-0.0575144	0.653321
N. Europe summer	UKBMS.1607	-0.112433	-0.122538	0.0666237	-0.125165	0.427699
N. Europe summer	UKBMS.1608	-0.173526	-0.134045	0.1532	-0.0991282	0.506061
N. Europe summer	UKBMS.161	-0.161031	-0.0737383	0.0341043	-0.25693	0.461968
N. Europe summer	UKBMS.1610	-0.109412	-0.122432	-0.00815622	-0.156718	0.489991
N. Europe summer	UKBMS.1614	-0.145737	-0.132616	0.0704801	-0.138099	0.489991
N. Europe summer	UKBMS.1615	-0.265322	-0.241685	-0.0827938	0.0620843	0.800152
N. Europe summer	UKBMS.1616	-0.0333333	-0.0666667	-0.1	-0.133333	0.800152
N. Europe summer	UKBMS.163	-0.109091	-0.118182	-0.127273	-0.136364	0.590951
N. Europe summer	UKBMS.165	-0.107893	-0.155911	0.0556612	-0.336059	0.475361
N. Europe summer	UKBMS.166	-0.219163	-0.274229	0.578194	-0.312775	0.489991
N. Europe summer	UKBMS.167	0.395105	-0.20979	-0.223776	-0.237762	0.543596
N. Europe summer	UKBMS.170	-0.208545	-0.247711	0.46999	-0.213632	0.506061
N. Europe summer	UKBMS.1701	-0.236111	0.25	-0.263889	-0.0277778	0.489991
N. Europe summer	UKBMS.1703	-0.107491	-0.16161	-0.21573	0.0953184	0.506061
N. Europe summer	UKBMS.1705	-0.222787	0.0123621	-0.000554727	-0.247788	0.461968
N. Europe summer	UKBMS.1706	-0.294803	-0.144949	0.274424	-0.14981	0.692952
N. Europe summer	UKBMS.1708	0.0447316	-0.135189	-0.141841	-0.260132	0.800152
N. Europe summer	UKBMS.1709	-0.125268	-0.0144375	-0.0524577	-0.0250911	0.590951
N. Europe summer	UKBMS.171	-0.240874	-0.313654	0.545736	-0.193656	0.506061
N. Europe summer	UKBMS.1710	-0.138889	-0.152778	-0.166667	-0.180556	0.653321
N. Europe summer	UKBMS.1717	-0.252151	-0.278495	0.469355	-0.24086	0.565793
N. Europe summer	UKBMS.172	-0.0916543	-0.123604	0.0186647	-0.0427218	0.523822
N. Europe summer	UKBMS.1720	-0.044943	-0.0586261	0.0355931	-0.12947	0.543596
N. Europe summer	UKBMS.1721	-0.0111111	-0.0222222	-0.0333333	-0.0444444	0.619795
N. Europe summer	UKBMS.1723	-0.190476	-0.047619	-0.0714286	-0.0952381	0.740797
N. Europe summer	UKBMS.1728	-0.0531587	-0.25886	0.272727	-0.127889	0.590951
N. Europe summer	UKBMS.173	-0.200013	-0.138335	0.199713	-0.136743	0.523822
N. Europe summer	UKBMS.1733	-0.325712	-0.0611713	-0.0367028	-0.0122343	0.653321
N. Europe summer	UKBMS.1736	-0.233333	-0.0666667	-0.1	-0.133333	0.800152
N. Europe summer	UKBMS.1737	-0.233333	-0.0666667	-0.1	-0.133333	0.800152
N. Europe summer	UKBMS.1738	-0.0333333	-0.0666667	-0.1	-0.133333	0.800152
N. Europe summer	UKBMS.174	-0.157945	-0.182844	0.0238216	-0.202798	0.475361
N. Europe summer	UKBMS.175	-0.0963125	-0.15769	0.219796	-0.166909	0.653321
N. Europe summer	UKBMS.176	-0.0881632	-0.213649	0.0046103	-0.10611	0.489991
N. Europe summer	UKBMS.177	-0.383471	0.212397	-0.138017	-0.046281	0.619795
N. Europe summer	UKBMS.178	-0.034883	-0.121281	0.0377567	-0.187095	0.449647
N. Europe summer	UKBMS.1780	-0.268421	0.0564593	0.00813397	-0.0401914	0.619795
N. Europe summer	UKBMS.179	-0.00261482	-0.133681	-0.0704167	-0.0439415	0.523822
N. Europe summer	UKBMS.1803	-0.129212	-0.104346	0.149907	-0.229062	0.449647
N. Europe summer	UKBMS.1809	-0.195804	-0.20979	0.367133	-0.146853	0.543596
N. Europe summer	UKBMS.181	-0.0649255	-0.149912	-0.111606	-0.0775068	0.653321
N. Europe summer	UKBMS.1811	-0.112087	-0.107002	-0.109572	-0.115522	0.506061
N. Europe summer	UKBMS.1813	-0.145489	-0.143772	0.00860939	-0.142932	0.506061
N. Europe summer	UKBMS.1820	-0.380413	-0.117922	0.0929713	-0.130413	0.800152
N. Europe summer	UKBMS.1821	-0.165166	-0.212853	0.174273	-0.227282	0.740797
N. Europe summer	UKBMS.1827	0.416667	-0.166667	-0.25	-0.333333	0.800152
N. Europe summer	UKBMS.184	-0.00772957	-0.0414952	0.011843	-0.0373104	0.543596
N. Europe summer	UKBMS.19	-0.0798494	-0.0109758	-0.0171771	0.00861138	0.427699
N. Europe summer	UKBMS.190	-0.135968	-0.133893	-0.109293	-0.0530834	0.619795
N. Europe summer	UKBMS.1901	-0.175844	-0.0185617	-0.10353	-0.16017	0.506061
N. Europe summer	UKBMS.1903	-0.190476	-0.047619	-0.0714286	-0.0952381	0.740797
N. Europe summer	UKBMS.1904	-0.128404	-0.1752	0.0910718	0.0150391	0.506061
N. Europe summer	UKBMS.1905	-0.089668	-0.0283825	-0.0080964	-0.011578	0.427699
N. Europe summer	UKBMS.1906	-0.164318	-0.15853	0.0983895	-0.19225	0.523822
N. Europe summer	UKBMS.1907	-0.264791	-0.00290023	0.0432135	-0.140371	0.692952
N. Europe summer	UKBMS.1911	-0.113295	-0.24193	0.232982	-0.178971	0.506061
N. Europe summer	UKBMS.1912	-0.055421	-0.0953597	-0.135898	-0.162729	0.800152
N. Europe summer	UKBMS.1918	-0.0333333	-0.0666667	-0.1	-0.133333	0.800152
N. Europe summer	UKBMS.192	-0.152579	-0.0367524	-0.189501	-0.044939	0.590951
N. Europe summer	UKBMS.1922	-0.109657	-0.0436137	-0.0261682	-0.0535826	0.427699
N. Europe summer	UKBMS.193	-0.0964586	0.0147714	-0.0296469	0.00273473	0.427699
N. Europe summer	UKBMS.1932	-0.129478	-0.0849206	-0.0536848	-0.0938776	0.506061
N. Europe summer	UKBMS.1934	-0.411397	-0.256227	0.303403	-0.0613168	0.800152
N. Europe summer	UKBMS.1935	-0.0764893	-0.110082	0.205239	0.122968	0.543596
N. Europe summer	UKBMS.1936	-0.243515	-0.0541145	-0.0811717	-0.108229	0.692952
N. Europe summer	UKBMS.1940	-0.103789	-0.169687	-0.0337727	-0.0247117	0.506061
N. Europe summer	UKBMS.1941	-0.0230106	0.00210653	0.00254132	-0.0365493	0.506061
N. Europe summer	UKBMS.1942	-0.263308	-0.00100756	0.0874895	-0.269018	0.506061
N. Europe summer	UKBMS.1943	-0.0962088	-0.0969337	-0.0245827	-0.106679	0.475361
N. Europe summer	UKBMS.1945	-0.164103	-0.174359	0.392308	-0.194872	0.506061
N. Europe summer	UKBMS.195	-0.123495	-0.134752	-0.142407	-0.0417548	0.619795
N. Europe summer	UKBMS.1954	-0.313295	-0.0733511	0.127107	-0.298432	0.565793
N. Europe summer	UKBMS.1965	-0.216723	0.209775	0.322036	-0.217432	0.565793
N. Europe summer	UKBMS.1966	-0.196655	-0.211782	0.297923	-0.183948	0.565793
N. Europe summer	UKBMS.1968	-0.114882	-0.176821	0.0289861	0.180594	0.590951
N. Europe summer	UKBMS.1984	0.0258398	-0.215762	-0.232558	-0.0981912	0.653321
N. Europe summer	UKBMS.1987	-0.255133	-0.115791	0.277174	-0.166818	0.653321
N. Europe summer	UKBMS.1989	-0.118765	-0.140543	0.425244	-0.107737	0.619795
N. Europe summer	UKBMS.1991	-0.213439	-0.166008	0.294466	-0.201581	0.590951
N. Europe summer	UKBMS.1993	-0.207272	0.399797	-0.104346	-0.108619	0.653321
N. Europe summer	UKBMS.2	-0.00851413	-0.00481532	-0.0134401	0.0089877	0.438261
N. Europe summer	UKBMS.2000	-0.139668	-0.0492944	-0.0396611	0.0141762	0.523822
N. Europe summer	UKBMS.2001	-0.157245	-0.104014	-0.102232	-0.0513386	0.427699
N. Europe summer	UKBMS.2003	-0.134374	-0.0451333	-0.0543652	-0.063597	0.523822
N. Europe summer	UKBMS.2004	-0.0533979	0.00905481	0.00823188	-0.0267453	0.449647
N. Europe summer	UKBMS.2006	-0.0941117	-0.029445	-0.0305	-0.0386828	0.449647
N. Europe summer	UKBMS.2007	-0.224571	-0.0492835	0.0140072	-0.109804	0.489991
N. Europe summer	UKBMS.2008	-0.225762	-0.0594382	0.0349435	-0.021754	0.427699
N. Europe summer	UKBMS.2010	-0.133169	-0.0454621	0.00872484	0.0326889	0.427699
N. Europe summer	UKBMS.2011	-0.0703125	-0.453125	0.304688	-0.09375	0.692952
N. Europe summer	UKBMS.2012	0.010327	-0.214286	-0.0413081	-0.0550775	0.740797
N. Europe summer	UKBMS.2013	-0.178404	-0.152204	0.0833942	-0.137529	0.427699
N. Europe summer	UKBMS.2014	-0.154457	-0.00142119	-0.123902	-0.0622739	0.438261
N. Europe summer	UKBMS.2015	-0.115008	-0.0413765	-0.0214345	0.0109453	0.438261
N. Europe summer	UKBMS.2016	-0.528785	-0.0838864	0.221793	-0.145277	0.590951
N. Europe summer	UKBMS.2017	-0.188309	-0.113477	-0.108021	-0.184838	0.449647
N. Europe summer	UKBMS.2018	-0.148609	-0.0305531	0.0765479	-0.0497546	0.590951
N. Europe summer	UKBMS.2019	-0.115208	-0.0651847	-0.0546053	-0.0800003	0.449647
N. Europe summer	UKBMS.2020	-0.180245	-0.189257	0.322278	-0.207282	0.449647
N. Europe summer	UKBMS.2021	-0.204839	-0.227766	0.212924	-0.125491	0.461968
N. Europe summer	UKBMS.2024	-0.152802	-0.09807	-0.0473433	-0.111656	0.438261
N. Europe summer	UKBMS.2025	-0.14073	-0.133431	0.268805	-0.12678	0.619795
N. Europe summer	UKBMS.2026	-0.124775	-0.309009	-0.198649	-0.126126	0.565793
N. Europe summer	UKBMS.2027	-0.159425	-0.164866	0.455781	-0.181207	0.461968
N. Europe summer	UKBMS.2028	-0.098343	-0.0758898	0.00764781	-0.0584371	0.427699
N. Europe summer	UKBMS.2031	-0.178036	-0.14197	-0.0626016	-0.0728533	0.565793
N. Europe summer	UKBMS.2032	-0.162868	-0.230294	0.38604	-0.219848	0.461968
N. Europe summer	UKBMS.2034	-0.083004	-0.0355731	-0.0533597	-0.0711462	0.590951
N. Europe summer	UKBMS.2035	-0.147573	-0.178641	0.0208738	-0.124272	0.619795
N. Europe summer	UKBMS.2037	-0.179871	-0.126915	0.0754463	-0.131643	0.489991
N. Europe summer	UKBMS.2038	-0.0684179	-0.0941809	0.232143	-0.128792	0.692952
N. Europe summer	UKBMS.2039	-0.178161	0.0229885	-0.431034	-0.0574713	0.800152
N. Europe summer	UKBMS.2042	-0.221785	-0.119515	0.176955	-0.162774	0.506061
N. Europe summer	UKBMS.2043	-0.251335	-0.184876	0.47174	-0.193936	0.523822
N. Europe summer	UKBMS.2044	-0.185693	-0.197892	0.136898	-0.178916	0.489991
N. Europe summer	UKBMS.2045	-0.25	-0.232143	0.392857	-0.267857	0.543596
N. Europe summer	UKBMS.2047	-0.170144	-0.138042	-0.150883	-0.163724	0.523822
N. Europe summer	UKBMS.2048	-0.0670996	-0.17316	-0.162338	-0.151515	0.800152
N. Europe summer	UKBMS.2049	-0.191193	-0.1034	-0.117057	-0.130713	0.543596
N. Europe summer	UKBMS.2050	-0.291065	-0.0831615	-0.00103093	-0.166323	0.800152
N. Europe summer	UKBMS.2051	-0.143133	-0.158607	-0.174081	0.161509	0.590951
N. Europe summer	UKBMS.2053	-0.166781	-0.175288	0.027635	-0.198698	0.523822
N. Europe summer	UKBMS.2054	-0.0993151	-0.349315	0.277397	-0.219178	0.565793
N. Europe summer	UKBMS.2055	-0.183822	-0.152744	0.325325	-0.156491	0.543596
N. Europe summer	UKBMS.2056	-0.16475	-0.127806	-0.0162099	-0.152853	0.590951
N. Europe summer	UKBMS.2057	-0.137761	-0.123431	-0.133578	-0.171429	0.619795
N. Europe summer	UKBMS.2058	-0.213439	-0.100791	0.359684	-0.136364	0.590951
N. Europe summer	UKBMS.2059	-0.178175	-0.124206	0.227976	-0.134127	0.653321
N. Europe summer	UKBMS.2060	-0.138889	-0.152778	-0.166667	-0.0555556	0.653321
N. Europe summer	UKBMS.2062	-0.191706	-0.0207355	-0.0821596	-0.10133	0.653321
N. Europe summer	UKBMS.2065	-0.167866	-0.0383693	-0.057554	-0.0767386	0.692952
N. Europe summer	UKBMS.2066	-0.140872	-0.0719465	-0.0479778	-0.0433451	0.692952
N. Europe summer	UKBMS.2067	-0.0238095	-0.047619	-0.0714286	-0.0952381	0.740797
N. Europe summer	UKBMS.2071	-0.0824176	-0.0879121	-0.0934066	-0.0989011	0.523822
N. Europe summer	UKBMS.21	-0.193542	-0.124543	0.0897079	-0.0643084	0.427699
N. Europe summer	UKBMS.2104	-0.159345	-0.0976764	0.0185131	-0.102391	0.427699
N. Europe summer	UKBMS.2105	-0.307453	-0.104037	0.338509	-0.284161	0.427699
N. Europe summer	UKBMS.2106	-0.0620915	-0.0653595	-0.0686275	-0.0130719	0.461968
N. Europe summer	UKBMS.2109	-0.0238095	-0.047619	-0.0714286	-0.0952381	0.740797
N. Europe summer	UKBMS.2120	-0.333129	-0.234356	-0.183436	0.402454	0.800152
N. Europe summer	UKBMS.2122	-0.19078	-0.204255	-0.0643617	-0.0858156	0.619795
N. Europe summer	UKBMS.2131	-0.177708	-0.098611	0.00778279	-0.118933	0.427699
N. Europe summer	UKBMS.2136	-0.146125	-0.1492	-0.163961	-0.0595326	0.653321
N. Europe summer	UKBMS.2200	-0.205319	-0.120212	0.135777	-0.123504	0.523822
N. Europe summer	UKBMS.2201	-0.179811	0.0502868	-0.0719728	-0.0491033	0.565793
N. Europe summer	UKBMS.2202	-0.0753634	-0.0127694	-0.0296929	-0.0156119	0.427699
N. Europe summer	UKBMS.2204	-0.0598621	-0.0215789	-0.0168158	-0.0623811	0.543596
N. Europe summer	UKBMS.2206	-0.0945237	-0.0259489	-0.0291588	-0.00829192	0.427699
N. Europe summer	UKBMS.2207	-0.112014	-0.035948	-0.0371609	-0.025305	0.438261
N. Europe summer	UKBMS.2209	-0.319444	0.00925926	0.337963	-0.462963	0.692952
N. Europe summer	UKBMS.2210	-0.173416	-0.187024	-0.0514053	0.338697	0.489991
N. Europe summer	UKBMS.2211	-0.0663925	-0.0316973	-0.0303351	-0.0202335	0.427699
N. Europe summer	UKBMS.2212	-0.101745	0.0133718	0.000917766	-0.0477213	0.438261
N. Europe summer	UKBMS.2213	-0.094039	-0.0229634	0.0257191	-0.0286195	0.438261
N. Europe summer	UKBMS.2214	-0.133924	-0.0295728	-0.0515453	0.0694474	0.427699
N. Europe summer	UKBMS.2215	-0.0897436	-0.0961538	-0.102564	-0.108974	0.543596
N. Europe summer	UKBMS.2219	-0.124631	-0.129056	-0.0984513	-0.155605	0.506061
N. Europe summer	UKBMS.2221	-0.189773	-0.0293992	-0.0442936	-0.22423	0.489991
N. Europe summer	UKBMS.2225	-0.121371	-0.0610879	-0.0676429	-0.0245822	0.427699
N. Europe summer	UKBMS.2226	-0.055987	-0.167083	-0.219626	-0.239448	0.475361
N. Europe summer	UKBMS.2227	-0.244967	-0.237222	0.444288	-0.213294	0.461968
N. Europe summer	UKBMS.2228	-0.13972	-0.184363	0.092708	-0.179891	0.461968
N. Europe summer	UKBMS.2229	-0.193897	0.147418	0.182394	-0.124178	0.506061
N. Europe summer	UKBMS.2230	-0.20447	-0.0348981	-0.222523	-0.131818	0.543596
N. Europe summer	UKBMS.2231	-0.163316	-0.174641	0.0214507	-0.200109	0.475361
N. Europe summer	UKBMS.2233	-0.0494828	-0.05331	-0.0194562	-0.0467007	0.438261
N. Europe summer	UKBMS.2234	-0.146171	-0.117806	-0.0860786	-0.17034	0.506061
N. Europe summer	UKBMS.2235	-0.0806343	-0.0304985	-0.0245628	-0.0224925	0.438261
N. Europe summer	UKBMS.2238	-0.126401	-0.0329835	-0.0211793	0.0164151	0.427699
N. Europe summer	UKBMS.2239	-0.1586	-0.058913	-0.0595224	-0.0168859	0.449647
N. Europe summer	UKBMS.2240	-0.185612	-0.220746	0.0722534	-0.160636	0.506061
N. Europe summer	UKBMS.2241	-0.232927	-0.184384	-0.0712341	-0.104996	0.543596
N. Europe summer	UKBMS.2242	0.0187711	-0.2322	0.0621199	-0.0987965	0.506061
N. Europe summer	UKBMS.2244	0.0121472	-0.0894358	-0.111415	-0.0692921	0.489991
N. Europe summer	UKBMS.2245	-0.0902859	-0.0410861	-0.0286989	-0.0303499	0.427699
N. Europe summer	UKBMS.2246	-0.108148	0.091645	-0.137677	0.303291	0.489991
N. Europe summer	UKBMS.2247	-0.135714	-0.161905	-0.103571	-0.184524	0.489991
N. Europe summer	UKBMS.2248	-0.0725065	-0.0176869	-0.00564064	-0.0105712	0.489991
N. Europe summer	UKBMS.2249	-0.165546	-0.10323	-0.0540384	-0.0474569	0.427699
N. Europe summer	UKBMS.2250	-0.0591587	-0.0125514	-0.017938	-0.00335503	0.438261
N. Europe summer	UKBMS.2251	-0.0899139	-0.0440251	0.00133543	-0.00169782	0.427699
N. Europe summer	UKBMS.2254	-0.104678	-0.235647	0.0899089	-0.184557	0.523822
N. Europe summer	UKBMS.2255	-0.136635	-0.1983	-0.00984738	-0.159463	0.489991
N. Europe summer	UKBMS.2256	-0.176423	-0.0140096	0.221384	-0.303432	0.489991
N. Europe summer	UKBMS.2257	-0.133104	-0.0267042	-0.0260914	-0.0231116	0.489991
N. Europe summer	UKBMS.2258	-0.0954204	-0.0179817	-0.0307356	-0.0179898	0.427699
N. Europe summer	UKBMS.2261	0.060815	-0.139737	-0.039171	-0.0495433	0.543596
N. Europe summer	UKBMS.2266	-0.122338	-0.131613	-0.0750317	-0.126749	0.506061
N. Europe summer	UKBMS.2267	-0.129254	-0.130566	-0.109173	-0.0998121	0.543596
N. Europe summer	UKBMS.2268	0.0129151	0.335793	-0.0830258	-0.0332103	0.523822
N. Europe summer	UKBMS.2270	-0.148472	-0.116936	-0.143943	-0.144451	0.543596
N. Europe summer	UKBMS.2271	-0.216079	-0.128223	-0.144844	0.43555	0.565793
N. Europe summer	UKBMS.2272	-0.137747	-0.177521	-0.00453829	-0.191214	0.543596
N. Europe summer	UKBMS.2273	-0.0540816	-0.0676987	0.00678746	-0.0800028	0.449647
N. Europe summer	UKBMS.2274	-0.0601318	-0.0395387	0.405272	-0.177924	0.590951
N. Europe summer	UKBMS.2278	-0.132828	-0.0872161	-0.106555	-0.142593	0.590951
N. Europe summer	UKBMS.2279	-0.185986	0.111525	-0.0689598	-0.0642365	0.590951
N. Europe summer	UKBMS.2280	-0.168293	-0.190244	0.27561	-0.0878049	0.619795
N. Europe summer	UKBMS.2282	-0.229839	-0.266129	-0.302419	0.370968	0.692952
N. Europe summer	UKBMS.2284	-0.0890904	-0.16251	-0.0963883	-0.096754	0.619795
N. Europe summer	UKBMS.2285	-0.181818	0.113636	-0.0681818	-0.0909091	0.653321
N. Europe summer	UKBMS.2286	-0.158652	-0.103371	-0.0559947	-0.0718599	0.653321
N. Europe summer	UKBMS.2287	-0.402231	-0.0698146	-0.00506952	0.0874855	0.692952
N. Europe summer	UKBMS.2290	-0.160714	-0.178571	-0.196429	-0.0714286	0.692952
N. Europe summer	UKBMS.2291	-0.190476	-0.214286	-0.0714286	-0.0952381	0.740797
N. Europe summer	UKBMS.2292	-0.138889	-0.152778	-0.0416667	-0.0555556	0.653321
N. Europe summer	UKBMS.2293	-0.26321	-0.0835326	-0.0737298	-0.112463	0.740797
N. Europe summer	UKBMS.2294	-0.0333333	-0.0666667	-0.1	-0.133333	0.800152
N. Europe summer	UKBMS.2296	0.00353357	-0.0636042	-0.0830389	-0.0671378	0.740797
N. Europe summer	UKBMS.2297	0.325397	-0.349206	-0.238095	-0.126984	0.653321
N. Europe summer	UKBMS.23	-0.120495	-0.0315315	-0.0266047	-0.00943131	0.506061
N. Europe summer	UKBMS.2301	-0.138889	-0.0277778	-0.0416667	-0.0555556	0.653321
N. Europe summer	UKBMS.2305	-0.117405	-0.00513273	-0.0462204	0.0509125	0.489991
N. Europe summer	UKBMS.2307	-0.112631	-0.132341	-0.152051	-0.171762	0.590951
N. Europe summer	UKBMS.2309	-0.143858	0.031571	0.157438	-0.172269	0.489991
N. Europe summer	UKBMS.2310	-0.0731953	-0.0155765	-0.0146086	-0.0164645	0.438261
N. Europe summer	UKBMS.2311	-0.399493	-0.243539	0.258832	0.0202813	0.565793
N. Europe summer	UKBMS.2312	-0.0445457	-0.0677072	-0.0881471	-0.0603755	0.740797
N. Europe summer	UKBMS.2314	-0.218719	-0.0360095	-0.0785624	0.0474149	0.692952
N. Europe summer	UKBMS.2315	-0.171738	-0.240823	0.429886	-0.206756	0.489991
N. Europe summer	UKBMS.2316	-0.099525	-0.107504	-0.0462504	-0.132489	0.461968
N. Europe summer	UKBMS.2318	-0.20517	0.0216959	0.42924	-0.248745	0.489991
N. Europe summer	UKBMS.2319	-0.075175	-0.0899179	-0.0753143	-0.100556	0.475361
N. Europe summer	UKBMS.2322	-0.192509	-0.110589	0.053406	-0.122105	0.449647
N. Europe summer	UKBMS.2325	-0.14196	-0.0987828	0.217617	-0.256823	0.506061
N. Europe summer	UKBMS.2328	-0.0664716	-0.0141144	-0.0154125	-0.020811	0.427699
N. Europe summer	UKBMS.2331	-0.166601	-0.0378917	-0.0568375	-0.0757834	0.692952
N. Europe summer	UKBMS.2332	-0.0425854	-0.0604329	-0.0309344	-0.0601679	0.475361
N. Europe summer	UKBMS.2333	-0.00982955	-0.00830033	-0.00982622	-0.0106449	0.449647
N. Europe summer	UKBMS.2338	-0.245046	-0.0806983	-0.126524	-0.0681159	0.800152
N. Europe summer	UKBMS.2339	-0.101938	-0.0997499	0.0299041	-0.10753	0.692952
N. Europe summer	UKBMS.2340	-0.168981	-0.0561264	-0.0627875	-0.0297878	0.543596
N. Europe summer	UKBMS.2341	-0.0835895	-0.0251671	-0.0238319	-0.0323811	0.427699
N. Europe summer	UKBMS.2345	-0.286138	0.0249061	-0.118805	-0.0618598	0.740797
N. Europe summer	UKBMS.2346	-0.0306855	-0.0544597	-0.0742737	-0.0873681	0.740797
N. Europe summer	UKBMS.2347	-0.143067	-0.0360402	-0.0361103	-0.0357783	0.565793
N. Europe summer	UKBMS.2348	-0.122222	-0.133333	-0.144444	-0.155556	0.619795
N. Europe summer	UKBMS.2351	-0.289773	-0.261364	0.130682	-0.164773	0.619795
N. Europe summer	UKBMS.2352	-0.181415	-0.241685	-0.184575	-0.132731	0.619795
N. Europe summer	UKBMS.2354	-0.109665	-0.121504	-0.102242	-0.154723	0.543596
N. Europe summer	UKBMS.2355	-0.106794	-0.0329809	-0.0237245	-0.0146276	0.475361
N. Europe summer	UKBMS.2358	-0.110069	-0.119528	-0.128987	-0.138446	0.543596
N. Europe summer	UKBMS.2359	-0.102673	-0.197077	-0.0250675	-0.0761443	0.653321
N. Europe summer	UKBMS.2366	-0.209524	-0.228571	-0.0571429	-0.0761905	0.619795
N. Europe summer	UKBMS.2370	-0.21724	-0.234686	0.332852	-0.199379	0.543596
N. Europe summer	UKBMS.2372	-0.200169	-0.278394	0.241527	-0.152993	0.506061
N. Europe summer	UKBMS.2378	-0.138889	-0.0277778	-0.0416667	-0.0555556	0.653321
N. Europe summer	UKBMS.2380	-0.183379	-0.186844	0.245822	-0.18584	0.590951
N. Europe summer	UKBMS.2386	-0.0100478	-0.249761	-0.288517	-0.155024	0.619795
N. Europe summer	UKBMS.2387	0.141317	-0.0415966	-0.0585434	-0.0677871	0.619795
N. Europe summer	UKBMS.24	-0.17501	-0.114859	-0.0843071	-0.0955279	0.427699
N. Europe summer	UKBMS.2401	-0.0609031	-0.157496	-0.0959957	-0.104627	0.438261
N. Europe summer	UKBMS.2402	-0.131855	-0.0683078	-0.0450623	-0.0566826	0.427699
N. Europe summer	UKBMS.2403	-0.0831042	-0.0907091	-0.065031	-0.09834	0.438261
N. Europe summer	UKBMS.2404	-0.106026	-0.0354457	-0.0321514	-0.0193423	0.427699
N. Europe summer	UKBMS.2405	-0.115679	-0.145256	-0.0970058	-0.0887321	0.590951
N. Europe summer	UKBMS.2406	-0.160714	-0.178571	-0.0535714	-0.0714286	0.692952
N. Europe summer	UKBMS.2407	-0.151147	-0.13276	-0.0933786	-0.129649	0.449647
N. Europe summer	UKBMS.2408	-0.13664	-0.0207262	-0.042587	-0.0475373	0.590951
N. Europe summer	UKBMS.2409	0.494987	-0.0100251	-0.0150376	-0.0200501	0.427699
N. Europe summer	UKBMS.2415	-0.00367647	-0.00735294	-0.0110294	-0.0147059	0.475361
N. Europe summer	UKBMS.2427	-0.00549451	-0.010989	-0.0164835	-0.021978	0.523822
N. Europe summer	UKBMS.2430	-0.0661765	-0.00735294	-0.0110294	-0.0147059	0.475361
N. Europe summer	UKBMS.2431	-0.0661765	-0.00735294	-0.0110294	-0.0147059	0.475361
N. Europe summer	UKBMS.2436	0.0137548	0.458371	-0.0699581	-0.0932775	0.590951
N. Europe summer	UKBMS.2438	0.142857	-0.214286	-0.148352	-0.197802	0.740797
N. Europe summer	UKBMS.2443	-0.0333333	-0.0666667	-0.1	-0.133333	0.800152
N. Europe summer	UKBMS.25	-0.052381	-0.0547619	-0.00714286	-0.00952381	0.427699
N. Europe summer	UKBMS.2500	0.615983	0.142857	-0.053041	-0.0707214	0.523822
N. Europe summer	UKBMS.2502	0.075363	0.0591229	-0.0181859	-0.0242479	0.475361
N. Europe summer	UKBMS.2506	-0.0824176	-0.0879121	-0.0164835	-0.021978	0.523822
N. Europe summer	UKBMS.2510	-0.0584795	-0.00584795	-0.00877193	-0.0116959	0.449647
N. Europe summer	UKBMS.2525	-0.00909091	-0.0181818	-0.0272727	-0.0363636	0.590951
N. Europe summer	UKBMS.2527	0.181498	0.423539	-0.0317067	-0.0422756	0.489991
N. Europe summer	UKBMS.2529	0.328665	0.0901027	-0.022409	-0.0298786	0.461968
N. Europe summer	UKBMS.2530	0.460784	-0.0196078	-0.0294118	-0.0392157	0.506061
N. Europe summer	UKBMS.2537	-0.0952381	0.47619	-0.0357143	-0.047619	0.523822
N. Europe summer	UKBMS.2540	0.116668	0.280532	-0.0396353	-0.0528471	0.543596
N. Europe summer	UKBMS.2541	-0.0824176	-0.0879121	-0.0164835	-0.021978	0.523822
N. Europe summer	UKBMS.2546	-0.119505	0.332418	-0.0370879	-0.0494505	0.543596
N. Europe summer	UKBMS.2549	0.66388	0.186455	-0.062709	-0.083612	0.543596
N. Europe summer	UKBMS.2556	-0.148221	0.312253	-0.0533597	-0.0711462	0.590951
N. Europe summer	UKBMS.2557	-0.00909091	-0.0181818	-0.0272727	-0.0363636	0.590951
N. Europe summer	UKBMS.2562	-0.101124	0.38764	-0.0674157	-0.0898876	0.619795
N. Europe summer	UKBMS.2566	0.410554	0.145621	-0.145079	-0.193439	0.653321
N. Europe summer	UKBMS.2570	-0.0138889	-0.0277778	-0.0416667	-0.0555556	0.653321
N. Europe summer	UKBMS.2571	-0.138889	0.417874	-0.0905797	-0.120773	0.653321
N. Europe summer	UKBMS.2572	0.458333	-0.0833333	-0.125	-0.166667	0.692952
N. Europe summer	UKBMS.2573	-0.0435649	0.0791572	-0.0691913	-0.0922551	0.692952
N. Europe summer	UKBMS.2574	-0.0178571	-0.0357143	-0.0535714	-0.0714286	0.692952
N. Europe summer	UKBMS.2575	0.458333	-0.0833333	-0.125	-0.166667	0.692952
N. Europe summer	UKBMS.2578	-0.0178571	-0.0357143	-0.0535714	-0.0714286	0.692952
N. Europe summer	UKBMS.2579	-0.22943	0.338608	-0.118671	-0.158228	0.692952
N. Europe summer	UKBMS.2580	-0.0178571	-0.0357143	-0.0535714	-0.0714286	0.692952
N. Europe summer	UKBMS.2581	0.118105	0.0777935	-0.135785	-0.181047	0.740797
N. Europe summer	UKBMS.2582	-0.208333	0.416667	-0.125	-0.166667	0.692952
N. Europe summer	UKBMS.2583	-0.28022	0.208791	-0.148352	-0.197802	0.740797
N. Europe summer	UKBMS.2586	-0.0333333	-0.0666667	-0.1	-0.133333	0.800152
N. Europe summer	UKBMS.2587	0.0851648	-0.021978	-0.206044	-0.274725	0.740797
N. Europe summer	UKBMS.2588	-0.233333	-0.266667	-0.1	0.0666667	0.800152
N. Europe summer	UKBMS.2592	-0.0238095	-0.047619	-0.0714286	-0.0952381	0.740797
N. Europe summer	UKBMS.2593	0.270115	-0.149425	-0.275862	-0.298851	0.800152
N. Europe summer	UKBMS.2594	0.0714286	-0.285714	-0.214286	-0.142857	0.800152
N. Europe summer	UKBMS.26	-0.0138889	-0.0277778	-0.0416667	-0.0555556	0.653321
N. Europe summer	UKBMS.2609	-0.00757576	-0.0151515	-0.0227273	-0.030303	0.565793
N. Europe summer	UKBMS.2613	0.155627	-0.0174501	-0.0261752	-0.0349003	0.543596
N. Europe summer	UKBMS.2616	-0.0897436	-0.0961538	-0.0192308	-0.025641	0.543596
N. Europe summer	UKBMS.2620	-0.0333333	-0.0666667	-0.1	-0.133333	0.800152
N. Europe summer	UKBMS.2630	-0.0984848	-0.106061	-0.0227273	-0.030303	0.565793
N. Europe summer	UKBMS.2637	0.233491	-0.00988533	-0.014828	-0.0197707	0.461968
N. Europe summer	UKBMS.2640	-0.0897436	-0.0128205	-0.0192308	-0.025641	0.543596
N. Europe summer	UKBMS.2656	-0.00549451	-0.010989	-0.0164835	-0.021978	0.523822
N. Europe summer	UKBMS.2666	-0.0138889	-0.0277778	-0.0416667	-0.0555556	0.653321
N. Europe summer	UKBMS.2669	0.453216	0.274854	-0.140351	-0.187135	0.653321
N. Europe summer	UKBMS.2671	-0.190476	-0.214286	-0.0714286	-0.0952381	0.740797
N. Europe summer	UKBMS.2673	-0.0333333	-0.0666667	-0.1	-0.133333	0.800152
N. Europe summer	UKBMS.2678	-0.0238095	-0.047619	-0.0714286	-0.0952381	0.740797
N. Europe summer	UKBMS.2690	-0.0333333	-0.0666667	-0.1	-0.133333	0.800152
N. Europe summer	UKBMS.2705	0.491071	-0.0178571	-0.0267857	-0.0357143	0.489991
N. Europe summer	UKBMS.2708	-0.0111111	-0.0222222	-0.0333333	-0.0444444	0.619795
N. Europe summer	UKBMS.2709	0.468254	-0.0634921	-0.0952381	-0.126984	0.653321
N. Europe summer	UKBMS.28	-0.0761905	-0.00952381	-0.0142857	-0.0190476	0.506061
N. Europe summer	UKBMS.2800	-0.0669643	0.366071	-0.0133929	-0.0178571	0.427699
N. Europe summer	UKBMS.2806	-0.0708333	-0.075	-0.0125	-0.0166667	0.489991
N. Europe summer	UKBMS.2818	-0.208333	0.416667	-0.125	-0.166667	0.692952
N. Europe summer	UKBMS.2820	-0.0238095	-0.047619	-0.0714286	-0.0952381	0.740797
N. Europe summer	UKBMS.2821	-0.358086	0.273927	-0.242574	-0.0462046	0.800152
N. Europe summer	UKBMS.2822	-0.0238095	-0.047619	-0.0714286	-0.0952381	0.740797
N. Europe summer	UKBMS.29	-0.00263158	-0.00526316	-0.00789474	-0.0105263	0.438261
N. Europe summer	UKBMS.2901	-0.0661765	-0.00735294	-0.0110294	-0.0147059	0.475361
N. Europe summer	UKBMS.2905	0.674635	0.269588	-0.0498008	-0.0664011	0.506061
N. Europe summer	UKBMS.2909	0.65	0.3	-0.05	-0.0666667	0.506061
N. Europe summer	UKBMS.2911	0.29801	-0.0159204	-0.0238806	-0.0318408	0.506061
N. Europe summer	UKBMS.2915	-0.0922392	0.441476	-0.0477099	-0.0636132	0.565793
N. Europe summer	UKBMS.2924	0.488095	-0.0238095	-0.0357143	-0.047619	0.523822
N. Europe summer	UKBMS.2932	-0.143133	0.192456	-0.0464217	-0.0618956	0.590951
N. Europe summer	UKBMS.2934	-0.109091	-0.118182	-0.0272727	-0.0363636	0.590951
N. Europe summer	UKBMS.2935	-0.083004	0.37747	-0.0533597	-0.0711462	0.590951
N. Europe summer	UKBMS.2937	0.185973	0.150226	-0.0665158	-0.0886878	0.619795
N. Europe summer	UKBMS.2938	-0.138889	-0.152778	-0.0416667	-0.0555556	0.653321
N. Europe summer	UKBMS.2940	0.0732143	-0.0321429	-0.0482143	-0.0642857	0.619795
N. Europe summer	UKBMS.2944	-0.177951	0.0815972	-0.0651042	-0.0868056	0.653321
N. Europe summer	UKBMS.2945	-0.174603	0.436508	-0.0952381	-0.126984	0.653321
N. Europe summer	UKBMS.2946	-0.111111	0.361111	-0.0833333	-0.111111	0.653321
N. Europe summer	UKBMS.2947	-0.0178571	-0.0357143	-0.0535714	-0.0714286	0.692952
N. Europe summer	UKBMS.2948	0.441456	-0.0791139	-0.118671	-0.158228	0.692952
N. Europe summer	UKBMS.2952	-0.0333333	-0.0666667	-0.1	-0.133333	0.800152
N. Europe summer	UKBMS.3	0.198062	0.451875	-0.0182048	-0.0242731	0.427699
N. Europe summer	UKBMS.3002	0.47386	-0.0492401	-0.0738602	-0.0984802	0.619795
N. Europe summer	UKBMS.3004	-0.0047619	-0.00952381	-0.0142857	-0.0190476	0.506061
N. Europe summer	UKBMS.3005	0.258974	0.210256	-0.0307692	-0.0410256	0.506061
N. Europe summer	UKBMS.3009	0.0640806	-0.0148182	-0.0222273	-0.0296365	0.543596
N. Europe summer	UKBMS.3012	0.571109	0.328265	-0.0657424	-0.0876565	0.543596
N. Europe summer	UKBMS.3021	0.323529	0.235294	-0.0882353	-0.117647	0.619795
N. Europe summer	UKBMS.3025	-0.00757576	-0.0151515	-0.0227273	-0.030303	0.565793
N. Europe summer	UKBMS.3033	0.152362	-0.0248857	-0.0373286	-0.0497715	0.590951
N. Europe summer	UKBMS.3034	-0.0911854	0.168693	-0.113982	-0.151976	0.740797
N. Europe summer	UKBMS.3036	-0.00757576	-0.0151515	-0.0227273	-0.030303	0.565793
N. Europe summer	UKBMS.3037	0.071741	0.226159	-0.0839895	-0.111986	0.653321
N. Europe summer	UKBMS.3039	-0.0458839	0.285425	-0.0323887	-0.0431849	0.543596
N. Europe summer	UKBMS.3040	0.461111	0.122222	-0.148246	-0.197661	0.653321
N. Europe summer	UKBMS.3042	-0.0138889	-0.0277778	-0.0416667	-0.0555556	0.653321
N. Europe summer	UKBMS.3046	-0.174603	0.436508	-0.0952381	-0.126984	0.653321
N. Europe summer	UKBMS.3057	-0.160714	-0.178571	-0.0535714	-0.0714286	0.692952
N. Europe summer	UKBMS.3061	-0.257143	0.385714	-0.171429	-0.228571	0.740797
N. Europe summer	UKBMS.3101	0.256522	-0.00869565	-0.0130435	-0.0173913	0.438261
N. Europe summer	UKBMS.3102	-0.0708333	-0.00833333	-0.0125	-0.0166667	0.489991
N. Europe summer	UKBMS.3104	0.381492	0.379734	-0.0585709	-0.0780945	0.543596
N. Europe summer	UKBMS.3106	0.489744	-0.0205128	-0.0307692	-0.0410256	0.506061
N. Europe summer	UKBMS.3109	0.320033	-0.0397373	-0.0596059	-0.0794745	0.619795
N. Europe summer	UKBMS.3111	-0.00909091	-0.0181818	-0.0272727	-0.0363636	0.590951
N. Europe summer	UKBMS.3114	-0.122222	-0.0222222	-0.0333333	-0.0444444	0.619795
N. Europe summer	UKBMS.3115	-0.119048	0.428571	-0.0714286	-0.0952381	0.619795
N. Europe summer	UKBMS.3116	-0.127198	0.0192667	-0.0359147	-0.0478863	0.590951
N. Europe summer	UKBMS.3119	-0.0178571	-0.0357143	-0.0535714	-0.0714286	0.692952
N. Europe summer	UKBMS.3120	-0.00238095	-0.0047619	-0.00714286	-0.00952381	0.427699
N. Europe summer	UKBMS.3122	-0.0333333	-0.0666667	-0.1	-0.133333	0.800152
N. Europe summer	UKBMS.3125	0.357143	-0.142857	-0.214286	-0.285714	0.800152
N. Europe summer	UKBMS.32	-0.0708333	-0.00833333	-0.0125	-0.0166667	0.489991
N. Europe summer	UKBMS.3212	-0.00549451	-0.010989	-0.0164835	-0.021978	0.523822
N. Europe summer	UKBMS.3215	-0.00757576	-0.0151515	-0.0227273	-0.030303	0.565793
N. Europe summer	UKBMS.3220	-0.0952381	0.47619	-0.0357143	-0.047619	0.523822
N. Europe summer	UKBMS.3226	-0.160714	-0.178571	-0.0535714	-0.0714286	0.692952
N. Europe summer	UKBMS.3231	-0.00757576	-0.0151515	-0.0227273	-0.030303	0.565793
N. Europe summer	UKBMS.3237	0.336515	-0.0406639	-0.0609959	-0.0813278	0.619795
N. Europe summer	UKBMS.3238	-0.122222	-0.133333	-0.0333333	-0.0444444	0.619795
N. Europe summer	UKBMS.3243	0.569935	0.0281046	-0.12549	-0.16732	0.653321
N. Europe summer	UKBMS.3250	-0.0238095	-0.047619	-0.0714286	-0.0952381	0.740797
N. Europe summer	UKBMS.3252	-0.190476	-0.214286	-0.0714286	-0.0952381	0.740797
N. Europe summer	UKBMS.3253	-0.190476	-0.047619	-0.0714286	-0.0952381	0.740797
N. Europe summer	UKBMS.3254	0.0502646	-0.15873	-0.126984	-0.169312	0.740797
N. Europe summer	UKBMS.3255	-0.190476	-0.214286	-0.0714286	-0.0952381	0.740797
N. Europe summer	UKBMS.3256	-0.0178571	-0.0357143	-0.0535714	-0.0714286	0.692952
N. Europe summer	UKBMS.3257	-0.151515	0.19697	-0.181818	-0.151515	0.800152
N. Europe summer	UKBMS.3258	-0.0151515	-0.393939	-0.181818	0.030303	0.800152
N. Europe summer	UKBMS.3262	0.20793	-0.0309478	-0.0464217	-0.0618956	0.590951
N. Europe summer	UKBMS.3303	-0.204159	0.0263864	-0.0811717	-0.108229	0.692952
N. Europe summer	UKBMS.3305	0.383065	-0.0725806	-0.108871	-0.145161	0.692952
N. Europe summer	UKBMS.3306	0.591667	0.183333	-0.225	-0.3	0.692952
N. Europe summer	UKBMS.3309	-0.0003861	0.042471	-0.195753	-0.261004	0.740797
N. Europe summer	UKBMS.3313	0.362435	-0.0132784	-0.0199177	-0.0265569	0.475361
N. Europe summer	UKBMS.3316	0.399714	-0.141384	-0.22909	-0.305453	0.740797
N. Europe summer	UKBMS.3318	0.118105	0.0777935	-0.135785	-0.181047	0.740797
N. Europe summer	UKBMS.3320	0.16063	-0.0167673	-0.0251509	-0.0335345	0.523822
N. Europe summer	UKBMS.3323	0.50295	-0.162242	-0.442478	-0.324484	0.800152
N. Europe summer	UKBMS.34	0.401786	-0.00892857	-0.0133929	-0.0178571	0.427699
N. Europe summer	UKBMS.3400	-0.0172374	0.186049	-0.0124109	-0.0165479	0.449647
N. Europe summer	UKBMS.3403	0.425926	0.296296	-0.0555556	-0.0740741	0.543596
N. Europe summer	UKBMS.3404	-0.00549451	-0.010989	-0.0164835	-0.021978	0.523822
N. Europe summer	UKBMS.3408	-0.109091	-0.118182	-0.0272727	-0.0363636	0.590951
N. Europe summer	UKBMS.3411	-0.0138889	-0.0277778	-0.0416667	-0.0555556	0.653321
N. Europe summer	UKBMS.3414	-0.138889	-0.0277778	-0.0416667	-0.0555556	0.653321
N. Europe summer	UKBMS.3415	-0.128205	0.205128	-0.0384615	-0.0512821	0.565793
N. Europe summer	UKBMS.3416	0	0.125	-0.09375	-0.125	0.653321
N. Europe summer	UKBMS.3420	-0.0238095	-0.047619	-0.0714286	-0.0952381	0.740797
N. Europe summer	UKBMS.3421	-0.0333333	-0.0666667	-0.1	-0.133333	0.800152
N. Europe summer	UKBMS.3504	-0.0138889	-0.0277778	-0.0416667	-0.0555556	0.653321
N. Europe summer	UKBMS.3555	-0.0111111	-0.0222222	-0.0333333	-0.0444444	0.619795
N. Europe summer	UKBMS.36	-0.00238095	-0.0047619	-0.00714286	-0.00952381	0.427699
N. Europe summer	UKBMS.3602	-0.137486	0.12009	-0.0420875	-0.0561167	0.590951
N. Europe summer	UKBMS.3603	-0.122222	-0.133333	-0.0333333	-0.0444444	0.619795
N. Europe summer	UKBMS.3604	-0.122222	-0.133333	-0.0333333	-0.0444444	0.619795
N. Europe summer	UKBMS.3609	-0.174603	0.436508	-0.0952381	-0.126984	0.653321
N. Europe summer	UKBMS.3610	-0.0138889	-0.0277778	-0.0416667	-0.0555556	0.653321
N. Europe summer	UKBMS.3612	0.251582	-0.268987	-0.118671	-0.158228	0.692952
N. Europe summer	UKBMS.3613	0.442857	-0.114286	-0.171429	-0.228571	0.740797
N. Europe summer	UKBMS.3619	0.336406	-0.117512	-0.248848	-0.331797	0.740797
N. Europe summer	UKBMS.3620	-0.190476	-0.047619	-0.0714286	-0.0952381	0.740797
N. Europe summer	UKBMS.3628	0.111111	0.361111	-0.0833333	-0.111111	0.619795
N. Europe summer	UKBMS.3632	0.192641	-0.108225	-0.162338	-0.21645	0.800152
N. Europe summer	UKBMS.3633	0.357143	-0.142857	-0.214286	-0.285714	0.800152
N. Europe summer	UKBMS.37	-0.00326797	-0.00653595	-0.00980392	-0.0130719	0.461968
N. Europe summer	UKBMS.3800	0.633082	0.145317	-0.0222054	-0.0296073	0.438261
N. Europe summer	UKBMS.3801	-0.0111111	-0.0222222	-0.0333333	-0.0444444	0.619795
N. Europe summer	UKBMS.3803	-0.00757576	-0.0151515	-0.0227273	-0.030303	0.565793
N. Europe summer	UKBMS.3804	-0.0984848	-0.106061	-0.0227273	-0.030303	0.565793
N. Europe summer	UKBMS.3814	0.286787	-0.048048	-0.0720721	-0.0960961	0.653321
N. Europe summer	UKBMS.3815	0.168488	0.40255	-0.13388	-0.178506	0.653321
N. Europe summer	UKBMS.3816	0.475	-0.05	-0.075	-0.1	0.619795
N. Europe summer	UKBMS.3817	0.206687	-0.0759878	-0.113982	-0.151976	0.740797
N. Europe summer	UKBMS.3818	-0.083004	0.37747	-0.0533597	-0.0711462	0.590951
N. Europe summer	UKBMS.3825	-0.160714	-0.0357143	-0.0535714	-0.0714286	0.692952
N. Europe summer	UKBMS.3826	0.3125	0.125	-0.1875	-0.25	0.692952
N. Europe summer	UKBMS.3832	-0.0333333	-0.0666667	-0.1	-0.133333	0.800152
N. Europe summer	UKBMS.3837	-0.233333	-0.0666667	-0.1	-0.133333	0.800152
N. Europe summer	UKBMS.39	-0.0552632	-0.00526316	-0.00789474	-0.0105263	0.438261
N. Europe summer	UKBMS.3902	0.484962	-0.0827068	-0.281955	-0.37594	0.740797
N. Europe summer	UKBMS.3904	-0.160714	-0.0357143	-0.0535714	-0.0714286	0.692952
N. Europe summer	UKBMS.3906	-0.160714	-0.178571	-0.0535714	-0.0714286	0.692952
N. Europe summer	UKBMS.4	-0.00238095	-0.0047619	-0.00714286	-0.00952381	0.427699
N. Europe summer	UKBMS.4004	-0.202299	0.271264	-0.208621	-0.145402	0.800152
N. Europe summer	UKBMS.4009	-0.233333	-0.0666667	-0.1	-0.133333	0.800152
N. Europe summer	UKBMS.4302	-0.0178571	-0.0357143	-0.0535714	-0.0714286	0.692952
N. Europe summer	UKBMS.4303	-0.0178571	-0.0357143	-0.0535714	-0.0714286	0.692952
N. Europe summer	UKBMS.4304	-0.0238095	-0.047619	-0.0714286	-0.0952381	0.740797
N. Europe summer	UKBMS.4305	-0.0178571	-0.0357143	-0.0535714	-0.0714286	0.692952
N. Europe summer	UKBMS.4322	-0.0178571	-0.0357143	-0.0535714	-0.0714286	0.692952
N. Europe summer	UKBMS.4325	-0.0178571	-0.0357143	-0.0535714	-0.0714286	0.692952
N. Europe summer	UKBMS.44	-0.102499	0.338479	-0.0806553	-0.10754	0.653321
N. Europe summer	UKBMS.45	0.493056	-0.0138889	-0.0208333	-0.0277778	0.461968
N. Europe summer	UKBMS.47	0.179657	0.471814	-0.0297794	-0.0397059	0.475361
N. Europe summer	UKBMS.48	-0.00326797	-0.00653595	-0.00980392	-0.0130719	0.461968
N. Europe summer	UKBMS.59	0.279412	-0.0882353	-0.0441176	-0.0588235	0.565793
N. Europe summer	UKBMS.6	-0.0552632	-0.0578947	-0.00789474	-0.0105263	0.438261
N. Europe summer	UKBMS.62	-0.0761905	-0.00952381	-0.0142857	-0.0190476	0.506061
N. Europe summer	UKBMS.69	0.370536	-0.00892857	-0.0133929	-0.0178571	0.427699
N. Europe summer	UKBMS.71	-0.00238095	-0.0047619	-0.00714286	-0.00952381	0.427699
N. Europe summer	UKBMS.83	-0.00292398	-0.00584795	-0.00877193	-0.0116959	0.449647
N. Europe summer	UKBMS.84	0.442356	-0.0626566	-0.0150376	-0.0200501	0.427699
N. Europe summer	UKBMS.85	0.45671	0.295238	-0.0207792	-0.0277056	0.427699
N. Europe summer	UKBMS.86	-0.052381	-0.0047619	-0.00714286	-0.00952381	0.427699
N. Europe summer	UKBMS.89	-0.00263158	-0.00526316	-0.00789474	-0.0105263	0.438261
N. Europe summer	UKBMS.9	-0.00238095	-0.0047619	-0.00714286	-0.00952381	0.427699
N. Europe summer	UKBMS.92	-0.00238095	-0.0047619	-0.00714286	-0.00952381	0.427699
N. Europe summer	UKBMS.93	-0.0552632	-0.0578947	-0.00789474	-0.0105263	0.438261
N. Europe summer	UKBMS.95	-0.0357143	0.397321	-0.0133929	-0.0178571	0.427699
N. Europe summer	UKBMS.96	-0.0138889	-0.0277778	-0.0416667	-0.0555556	0.653321
N. Europe summer	UKBMS.97	-0.070239	0.283719	-0.0135549	-0.0180732	0.438261
N. Europe summer	UKBMS.994	-0.0552632	-0.00526316	-0.00789474	-0.0105263	0.438261
N. Europe summer	UKBMS.995	0.164701	0.398869	-0.0196284	-0.0261712	0.438261
